# Supplementary material for: HUBMet: an integrative database and analytical platform for human blood metabolites and metabolite-protein associations
Source: Genome Biol. 2025 Dec 27;27:7. doi: 10.1186/s13059-025-03922-x (PMC12838415; doi:10.1186/s13059-025-03922-x)
Supplement: Supplementary file 1 — Additional file 1: Table S1. List of the 49 publications used for blood metabolite list compilation. Table S2. List of 3,950 metabolites included in HUBMet, with HUBMet ID, common name, and category. Table S3. The metabolite-protein associations curated in HUBMet with validated evidence level and validation results based on an independent dataset. Table S4. Metabolite-protein network analysis results, including centrality measurements, functional annotations, and enrichment analysis results of metabolites and proteins within each community. Table S5. Tissue relevance analysis results for metabolite-tissue pairs with high reliability. Table S6. Statistical results for the case study in HUBMet. Table S7. Kappa scores of all the available metabolite sets in HUBMet. [file 13059_2025_3922_MOESM1_ESM.xlsx]

## Sheet: Table list
Supplementary tables for 'HUBMet: an integrative database and analytical platform for human blood metabolites and metabolite-protein associations'
Supplementary Table S1: List of the 49 publications used for blood metabolite list compilation
Supplementary Table S2: List of 3,950 metabolites included in HUBMet, with HUBMet ID, common name, and category
Supplementary Table S3: The metabolite-protein associations curated in HUBMet with validated evidence level and validation results based on an independent dataset
Supplementary Table S4: Metabolite-protein network analysis results, including centrality measurements, functional annotations, and enrichment analysis results of metabolites and proteins within each community
Supplementary Table S5: Tissue relevance analysis results for metabolite-tissue pairs with high reliability
Supplementary Table S6: Statistical results for the case study in HUBMet
Supplementary Table S7: Kappa scores of all the available metabolite sets in HUBMet

## Sheet: Supplementary Table S1
Supplementary Table S1: List of the 49 publications used for blood metabolite list compilation
Study Information			Cohort Information					Metabolome Information
PMID	Title	Journal	Cohort	Cohort_label_Figure1B	Country_Region	Continent	Participant Number	Sample (plasma/serum)	Metabolome Method/Platform	Known Metabolite Number
24816252	An atlas of genetic influences on human blood metabolites	Nature Genetics, 2014	TwinsUK and KORA	TwinsUK;KORA	UK;Germany	Europe	7824	serum	LC-MS, GC-MS	333
24927737	Novel genetic associations with serum level metabolites identified by phenotype set enrichment analyses	Human Molecular Genetics, 2014	KORA (cooperative health research in the region of Augsburg)	KORA	Germany	Europe	1814	serum	Metabolomn and Biocrate	328
26068415	Genome-wide association study identifies novel genetic variants contributing to variation in blood metabolite levels	Nature Communications, 2015	TwinsUK、KORA、EGCUT、LLS、QIMR、ERF and NTR	TwinsUK;KORA;EGCUT;LLS;QIMR;ERF;NTR	UK;Germany;Estonia;Netherlands;Australia;Netherlands;Netherlands	Europe	7545	serum	Biocrates-AbsoluteIDQ p180	163
26401656	Integration of Genome-Wide SNP Data and Gene-Expression Profiles Reveals Six Novel Loci and Regulatory Mechanisms for Amino Acids and Acylcarnitines in Whole Blood	PLoS Genetics, 2015	LIFE Leipzig Heart study and Sorbs population in Germany	LIFE_Leipzig_Heart;C_Sorbs	Germany;Germany	Europe	3030	plasma	LC-MS/MS	221
27453504	An exome array study of the plasma metabolome	Nature Communications, 2016	The FHS Offspring cohort	FHS	USA	Australia	2076	plasma	HILIC-MS, ESI-MS	62
27602404	Loss-of-function variants influence the human serum metabolome	Sci Adv. 2016	Atherosclerosis Risk in Communities (ARIC) Study	ARIC	USA	Australia	1361	serum	Metabolon, non-targeted mass spectrometry	317
28263315	Whole-genome sequencing identifies common-to-rare variants associated with human blood metabolites	Nature Genetics, 2017	TwinsUK	TwinsUK	UK	Europe	1960	serum	Metabolon, non-targeted mass spectrometry	488
28854705	Whole-genome sequencing study of serum peptide levels: the Atherosclerosis Risk in Communities study	Human Molecular Genetics, 2017	Atherosclerosis Risk in Communities (ARIC) Study	ARIC	USA	Australia	3424	serum	Metabolon, non-targeted mass spectrometry	25
29362361	Whole-exome sequencing identifies common and rare variant metabolic QTLs in a Middle Eastern population	Nature Communications,2018	Qatar	C_Qatar	Qatar	Asian	996	serum	Metabolon, non-targeted mass spectrometry	893
31113383	Genome analysis and pleiotropy assessment using causal networks with loss of function mutation and metabolomics	MC Genomics, 2019	Atherosclerosis Risk in Communities (ARIC) study	ARIC	USA	Australia	1376	serum	Metabolon, non-targeted mass spectrometry	115
31551469	Genetic architecture of human plasma lipidome and its link to cardiovascular disease	Nature Communications, 2019	EUFAM, FINRISK	EUFAM;FINRISK	Finland;Finland	Europe	2175	plasma	direct infusion in a QExactive mass spectrometer	151
33004816	Short-term variability of the human serum metabolome depending on nutritional and metabolic health status	Sci Rep. 2020	health control	C_GCG	Germany	Europe	10	serum	Metabolon	1226
33031748	A Genome-wide Association Study Discovers 46 Loci of the Human Metabolome in the Hispanic Community Health Study/Study of Latinos	The American Journal of Human Genetics, 2020	HCHS/SOL	HCHS/SOL	USA	Australia	3926	serum	Metabolon, non-targeted mass spectrometry	640
33087514	Distinct Fecal and Plasma Metabolites in Children with Autism Spectrum Disorders and Their Modulation after Microbiota Transfer Therapy	mSphere. 2020	typically developing (TD) controls	C_TD	USA	Australia	20	plasma	LC-MS	619
33177712	A reference map of potential determinants for the human serum metabolome	Nature, 2020	2 cohorts of Israeli individuals	C_Israeli	Israel	Asian	491	serum	Metabolon, non-targeted mass spectrometry	977
33184375	Metabolomics profiling of plasma, urine and saliva after short term training in young professional football players in Saudi Arabia	Sci Rep. 2020	football players in Saudi Arabia	C_SA	Saudi Arabia	Asian	26	plasma	LC-MS	36
33378671	Plasma Metabolome Profiling of Resistance Exercise and Endurance Exercise in Humans	Cell Rep. 2020	health male	C_GCD	Denmark	Europe	10	plasma	UPLC-MS/MS	836
33414548	A cross-platform approach identifies genetic regulators of human metabolism and health	Nature Genetics, 2021	Fenland	Fenland	Finland	Europe	9736	not mention plasma or serum, used blood in the paper	Biocrates-AbsoluteIDQ p180	174
33554271	Serum metabolomic patterns in young patients with ischemic stroke: a case study	Metabolomics. 2021	health control	C_HCC3	China	Asian	50	serum	ESI-MS	196
33634981	Genome-wide association study of metabolites in patients with coronary artery disease identified novel metabolite quantitative trait loci	Clin. Transl. Med., 2021	a Chinese cohort with coronary artery disease (CAD)	CCAD	China	Asian	1551	plasma	LC–ESI-MS/MS	141
33712622	Integrated cytokine and metabolite analysis reveals immunometabolic reprogramming in COVID-19 patients with therapeutic implications	Nat Commun. 2021	health control	C_HCC2	China	Asian	17	serum	LC-MS targeted	249
33831088	Global biochemical analysis of plasma, serum and whole blood collected using various anticoagulant additives	PLoS One. 2021	volunteer	C_HCU2	USA	Australia	27	serum and plasma	LS-MS	1077
34113019	Metabolome modulation of the host adaptive immunity in human malaria	Nat Metab. 2021	Before infection helath child	C_HCA2	West africa (Gouin ethnic group, Fulani ethnic group)	Africa	100	serum	Metabolon	667
34503513	Genome-wide analysis of blood lipid metabolites in over 5000 South Asians reveals biological insights at cardiometabolic disease loci	BMC Med，2021	the Pakistan Risk of Myocardial Infarction Study (PROMIS)	PROMIS	Pakistan	Asian	5662	serum	direct infusion high-resolution mass spectrometry (DIHR-MS)	528
34755135	Multi-omic evaluation of metabolic alterations in multiple sclerosis identifies shifts in aromatic amino acid metabolism	Cell Rep Med. 2021	health control	C_HCU	USA	Australia	317	serum and plasma	Metabolon	269
34961768	Variability of human fasted venous plasma metabolomic profiles with tourniquet induced hemostasis	Sci Rep. 2021	5 health women	C_HCI2	India	Asian	5	plasma	LC-MS	353
35347128	Genome-wide association studies of metabolites in Finnish men identify disease-relevant loci	Nat Commun. 2022	metabolic syndrome in men (METSIM) study	METSIM	Finland	Europe	6136	plasma	Metabolon, non-targeted mass spectrometry	1240
35348996	A Combined Proteomics and Metabolomics Profiling to Investigate the Genetic Heterogeneity of Autistic Children	Mol Neurobiol. 2022	control for ASD	C_HCC	China	Asian	5	plasma	UPLC-MS	432
35393526	An Amish founder population reveals rare-population genetic determinants of the human lipidome	Communications Biology,2022	The Old Order Amish (OOA) population of Lancaster County	OOA	USA	Australia	650	plasma	UPLC-QTOFMS	359
35568032	Whole-exome sequencing identifies rare genetic variants associated with human plasma metabolites	Am J Hum Genet, 2022	INTERVAL	INTERVAL	UK	Europe	8536	plasma	Metabolon, non-targeted mass spectrometry	687
35687195	Utilising lipid and, arginine and proline metabolism in blood plasma to differentiate the biochemical expression in functional dyspepsia (FD) and irritable bowel syndrome (IBS)	Metabolomics. 2022	Control from commercial health male sample	C_HCA	Australia	Australia	16	plasma	LC-MS	132
35888728	Whole Exome Sequencing Enhanced Imputation Identifies 85 Metabolite Associations in the Alpine CHRIS Cohort	Metabolites. 2022	Cooperative Health Research in South Tyrol (CHRIS)	CHRIS	Italy	Europe	3294	serum	Biocrates-AbsoluteIDQ p180	175
35995766	Whole Genome Association Study of the Plasma Metabolome Identifies Metabolites Linked to Cardiometabolic Disease in Black Individuals	Nature Communications, 2022	Jackson Heart Study (JHS)	JHS	USA	Australia	2291	plasma	LC-MS	92
36071106	Untargeted ultra-high-resolution mass spectrometry metabolomic profiling of blood serum in bladder cancer	Sci Rep. 2022	Control for Bladder cancer patient	C_HCP	Poland	Europe	100	serum	ESI QTOF-MS	44
36357675	Rare and common genetic determinants of metabolic individuality and their effects on human health	Nature Medicine, 2022	EPIC-Norfolk and INTERVAL	EPIC-Norfolk;INTERVAL	UK	Europe	19994	plasma	Metabolon, non-targeted mass spectrometry	645
36582826	Genetic influences on human blood metabolites in the Japanese population	iScience, 2023	Nagahama Prospective Genome Cohort for the Comprehensive Human Bioscience (the Nagahama study	Nagahama	Japan	Asian	4888	plasma	GC-MS	121
36609408	Integrative metabolomics of plasma and PBMCs identifies distinctive metabolic signatures in Behçet's disease	Arthritis Res Ther. 2023	health controls for BD patients	C_HCK	Korea	Asian	18	plasma	GC-TOF-MS	54
36635386	Genomic atlas of the plasma metabolome prioritizes metabolites implicated in human diseases	Nature Genetics,2023	Canadian Longitudinal Study of Aging (CLSA)	CLSA	Canada	America	8299	plasma	Metabolon HD4 platform, UPLC–MS/MS	871
36991119	An atlas of genetic scores to predict multi-omic traits	Nature. 2023	INTERVAL	INTERVAL	UK	Europe	8153	plasma	Metabolon	510
37041660	Longitudinal study investigating serum metabolites and their association with type 2 diabetes risk in a Korean population	Diabetes Obes Metab. 2023	health controls in Korea Association REsource (KARE) cohort	KARE	Korea	Asian	348	serum	Semi-targeted LC-MS	57
37259015	A metabolomic signature of decelerated physiological aging in human plasma	Geroscience. 2023	MitoHealth	MitoHealth	Netherlands	Europe	48	plasma	(UPLC-HRMS) semi-targeted metabolomics	113
37277652	Genetic studies of paired metabolomes reveal enzymatic and transport processes at the interface of plasma and urine	Nature Genetics, 2023	German Chronic Kidney Disease (GCKD) study	GCKD	Germany	Europe	5023	plasma	Metabolon, non-targeted mass spectrometry	1005
37582364	Protein-metabolite association studies identify novel proteomic determinants of metabolite levels in human plasma	Cell Metabolism, 2023	JHS, MESA, and the HERITAGE Family study	JHS;MESA;HERITAGE Family	USA	Australia	3626	plasma	LS-MS	365
38088005	Richer than previously probed: An application of (1)H NMR reveals one hundred metabolites using only fifty microliter serum	Biophys Chem. 2024	Five healthy male	C_HCI	India	Asian	5	serum	NMR	100
38491253	Plasma and serum metabolic analysis of healthy adults shows characteristic profiles by subjects' sex and age	Metabolomics. 2024	51 females and 53 males health individuals	C_US	USA	Australia	104	plasma	MS, UPLC-TSQ-Quantiva-QQQ Mass Spectrometer	315
38637659	Analysis of plasma metabolomes from 11 309 subjects in five population-based cohorts	Sci Rep. 2024	The Malmö Diet and Cancer Study (MDCS), The Prospective Study of the Vasculature in Uppsala Seniors (PIVUS) study, The population-based Prospective investigation of Obesity, Energy and Metabolism (POEM) study, Swedish Cardiopulmonary Imaging Study (SCAPIS) of the Malmö cohort and Uppsala cohort	MDCS;PIVUS;POEM;SCAPIS	Sweden	Europe	11309	plasma	Metabolon	1298
38657407	Comparison of maternal venous blood metabolomics collected as dried blood spots, dried blood microsamplers, and plasma for integrative environmental health research	Environ Int. 2024	PRogramming of Intergenerational Stress Mechanisms (PRISM) cohort	PRISM	USA	Australia	54	plasma	MS	328
31882771	Metabolic GWAS of elite athletes reveals novel genetically-influenced metabolites associated with athletic performance	Scientific Reports, 2019	elite athletes from anti-doping laboratories in Qatar (ADLQ) and Italy (FMSI)	ADLQ;FMSI	Qatar;Italy	Asian;European	490	serum	Metabolon, non-targeted mass spectrometry	737
40528258	Longitudinal analysis of genetic and environmental interplay in human metabolic profiles and the implication for metabolic health	Genome Med. 2025	S3WP	S3WP	Sweden	Europe	96	plasma	LS-MS,GS-MS	552

## Sheet: Supplementary Table S2
Supplementary Table S2: List of 3,950 metabolites included in HUBMet, with HUBMet ID, common name, and category
HUBMet_ID	Name	Category
HUBMet000001	Glycine	Amino Acid
HUBMet000002	kynurenine	Amino Acid
HUBMet000003	alanine	Amino Acid
HUBMet000004	Ornithine	Amino Acid
HUBMet000005	phenylalanine	Amino Acid
HUBMet000006	tryptophan	Amino Acid
HUBMet000007	arginine	Amino Acid
HUBMet000008	Citrulline	Amino Acid
HUBMet000009	Creatinine	Amino Acid
HUBMet000010	glutamate	Amino Acid
HUBMet000011	isoleucine	Amino Acid
HUBMet000012	asparagine	Amino Acid
HUBMet000013	Uridine	Nucleotide
HUBMet000014	Betaine	Amino Acid
HUBMet000015	Choline	Lipid
HUBMet000016	Creatine	Amino Acid
HUBMet000017	Glycerol	Lipid
HUBMet000018	Cholesterol	Lipid
HUBMet000019	Cortisol	Lipid
HUBMet000020	erythritol	Xenobiotics
HUBMet000021	glucose	Carbohydrate
HUBMet000022	Inosine	Nucleotide
HUBMet000023	Pseudouridine	Nucleotide
HUBMet000024	Urea	Amino Acid
HUBMet000025	Xanthine	Nucleotide
HUBMet000026	Cortisone	Lipid
HUBMet000027	gamma-glutamylglutamate	Peptide
HUBMet000028	gamma-Glutamylisoleucine	Peptide
HUBMet000029	gamma-Glutamylleucine	Peptide
HUBMet000030	gamma-glutamylthreonine	Peptide
HUBMet000031	gamma-glutamylvaline	Peptide
HUBMet000032	Hypoxanthine	Nucleotide
HUBMet000033	lactate	Carbohydrate
HUBMet000034	myo-Inositol	Lipid
HUBMet000035	n-acetylalanine	Amino Acid
HUBMet000036	pantothenate	Cofactors and Vitamins
HUBMet000037	Paraxanthine	Xenobiotics
HUBMet000038	Phenylacetylglutamine	Amino Acid
HUBMet000039	Phosphate	Energy
HUBMet000040	Taurine	Amino Acid
HUBMet000041	Theobromine	Xenobiotics
HUBMet000042	2-aminobutyrate	Amino Acid
HUBMet000043	3-Methylhistidine	Amino Acid
HUBMet000044	7-Methylguanine	Nucleotide
HUBMet000045	Allantoin	Nucleotide
HUBMet000046	alpha-hydroxyisovalerate	Amino Acid
HUBMet000047	Androsterone sulfate	Lipid
HUBMet000048	Biliverdin	Cofactors and Vitamins
HUBMet000049	c-glycosyltryptophan	Amino Acid
HUBMet000050	Caffeine	Xenobiotics
HUBMet000051	cysteine	Amino Acid
HUBMet000052	Dimethylglycine	Amino Acid
HUBMet000053	epiandrosterone sulfate	Lipid
HUBMet000054	erythronate	Carbohydrate
HUBMet000055	gamma-Glutamylalanine	Peptide
HUBMet000056	gamma-Glutamylphenylalanine	Peptide
HUBMet000057	gamma-Glutamyltyrosine	Peptide
HUBMet000058	glycerate	Carbohydrate
HUBMet000059	glycocholate	Lipid
HUBMet000060	indolepropionate	Amino Acid
HUBMet000061	Methionine sulfoxide	Amino Acid
HUBMet000062	p-Cresol sulfate	Amino Acid
HUBMet000063	phenyllactate (PLA)	Amino Acid
HUBMet000064	pro-hydroxy-pro	Amino Acid
HUBMet000065	pyroglutamine	Amino Acid
HUBMet000066	stachydrine	Xenobiotics
HUBMet000067	taurocholate	Lipid
HUBMet000068	Theophylline	Xenobiotics
HUBMet000069	1-Methylxanthine	Xenobiotics
HUBMet000070	1,5-anhydroglucitol	Carbohydrate
HUBMet000071	1,7-dimethylurate	Xenobiotics
HUBMet000072	10-nonadecenoate (19:1n9)	Lipid
HUBMet000073	2-hydroxypalmitate	Lipid
HUBMet000074	2-hydroxystearate	Lipid
HUBMet000075	3-(4-hydroxyphenyl)lactate	Amino Acid
HUBMet000076	3-Methoxytyrosine	Amino Acid
HUBMet000077	4-vinylphenol sulfate	Xenobiotics
HUBMet000078	5-dodecenoate (12:1n7)	Lipid
HUBMet000079	acetylcarnitine	Lipid
HUBMet000080	adrenate (22:4n6)	Lipid
HUBMet000081	alpha-Tocopherol	Cofactors and Vitamins
HUBMet000082	cholate	Lipid
HUBMet000083	deoxycarnitine	Lipid
HUBMet000084	docosapentaenoate (n3 DPA; 22:5n3)	Lipid
HUBMet000085	gamma-glutamylglutamine	Peptide
HUBMet000086	glycochenodeoxycholate	Lipid
HUBMet000087	glycocholenate sulfate	Lipid
HUBMet000088	Homocitrulline	Amino Acid
HUBMet000089	indoleacetate	Amino Acid
HUBMet000090	myristoleate (14:1n5)	Lipid
HUBMet000091	N-Acetylserine	Amino Acid
HUBMet000092	n6-acetyllysine	Amino Acid
HUBMet000093	Octanoylcarnitine	Lipid
HUBMet000094	palmitate (16:0)	Lipid
HUBMet000095	phenol sulfate	Amino Acid
HUBMet000096	phenylacetate	Amino Acid
HUBMet000097	pipecolate	Amino Acid
HUBMet000098	Propionylcarnitine	Lipid
HUBMet000099	Spermidine	Amino Acid
HUBMet000100	taurolithocholate 3-sulfate	Lipid
HUBMet000101	tryptophan betaine	Amino Acid
HUBMet000102	1-Methylhistidine	Amino Acid
HUBMet000103	10-heptadecenoate (17:1n7)	Lipid
HUBMet000104	10-undecenoate (11:1n1)	Lipid
HUBMet000105	13-HODE	Lipid
HUBMet000106	2-Hydroxyglutarate	Lipid
HUBMet000107	2-hydroxyhippurate	Xenobiotics
HUBMet000108	2-hydroxyoctanoate	Lipid
HUBMet000109	21-hydroxypregnenolone disulfate	Lipid
HUBMet000110	3-hydroxy-2-ethylpropionate	Amino Acid
HUBMet000111	3-hydroxydecanoate	Lipid
HUBMet000112	3-Methylxanthine	Xenobiotics
HUBMet000113	4-ethylphenylsulfate	Xenobiotics
HUBMet000114	4-guanidinobutanoate	Amino Acid
HUBMet000115	4-hydroxyhippurate	Xenobiotics
HUBMet000116	5-Acetylamino-6-amino-3-methyluracil	Xenobiotics
HUBMet000117	5alpha-androstan-3beta,17beta-diol disulfate	Lipid
HUBMet000118	5alpha-pregnan-3beta,20alpha-diol disulfate	Lipid
HUBMet000119	7-alpha-hydroxy-3-oxo-4-cholestenoate	Lipid
HUBMet000120	7-Methylxanthine	Xenobiotics
HUBMet000121	alpha-hydroxyisocaproate	Amino Acid
HUBMet000122	alpha-ketoglutarate	Energy
HUBMet000123	Butyrylcarnitine	Lipid
HUBMet000124	catechol sulfate	Xenobiotics
HUBMet000125	cystathionine	Amino Acid
HUBMet000126	Cystine	Amino Acid
HUBMet000127	Decanoylcarnitine	Lipid
HUBMet000128	deoxycholate	Lipid
HUBMet000129	dihomo-linoleate (20:2n6)	Lipid
HUBMet000130	DSGEGDFXAEGGGVR	Peptide
HUBMet000131	Ergothioneine	Xenobiotics
HUBMet000132	gamma-glutamylmethionine	Peptide
HUBMet000133	glucuronate	Carbohydrate
HUBMet000134	Glycerol 3-phosphate	Lipid
HUBMet000135	glycolithocholate sulfate	Lipid
HUBMet000136	homoarginine	Amino Acid
HUBMet000137	homostachydrine	Xenobiotics
HUBMet000138	isovalerate	Amino Acid
HUBMet000139	N-Acetyl-beta-alanine	Nucleotide
HUBMet000140	n-acetylcarnosine	Peptide
HUBMet000141	n-acetylphenylalanine	Amino Acid
HUBMet000142	N-Acetylputrescine	Amino Acid
HUBMet000143	N-Acetylthreonine	Amino Acid
HUBMet000144	N1-Methyl-2-pyridone-5-carboxamide	Cofactors and Vitamins
HUBMet000145	N2,N2-Dimethylguanosine	Nucleotide
HUBMet000146	nonadecanoate (19:0)	Lipid
HUBMet000147	o-cresol sulfate	Amino Acid
HUBMet000148	Piperine	Xenobiotics
HUBMet000149	quinate	Xenobiotics
HUBMet000150	salicylate	Xenobiotics
HUBMet000151	Sarcosine	Amino Acid
HUBMet000152	stearidonate (18:4n3)	Lipid
HUBMet000153	taurocholenate sulfate	Lipid
HUBMet000154	taurodeoxycholate	Lipid
HUBMet000155	thymol sulfate	Xenobiotics
HUBMet000156	Thyroxine	Amino Acid
HUBMet000157	trigonelline (n'-methylnicotinate)	Cofactors and Vitamins
HUBMet000158	ursodeoxycholate	Lipid
HUBMet000159	xanthurenate	Amino Acid
HUBMet000160	1-(1-enyl-palmitoyl)-2-arachidonoyl-GPC (p-16:0/20:4)	Lipid
HUBMet000161	1-(1-enyl-palmitoyl)-2-arachidonoyl-GPE (p-16:0/20:4)	Lipid
HUBMet000162	1-(1-enyl-palmitoyl)-2-linoleoyl-GPC (p-16:0/18:2)	Lipid
HUBMet000163	1-(1-enyl-palmitoyl)-2-linoleoyl-GPE (p-16:0/18:2)	Lipid
HUBMet000164	1-(1-enyl-palmitoyl)-2-oleoyl-GPC (p-16:0/18:1)	Lipid
HUBMet000165	1-(1-enyl-palmitoyl)-2-oleoyl-GPE (p-16:0/18:1)	Lipid
HUBMet000166	1-(1-enyl-palmitoyl)-2-palmitoyl-GPC (p-16:0/16:0)	Lipid
HUBMet000167	1-(1-enyl-stearoyl)-2-arachidonoyl-GPE (p-18:0/20:4)	Lipid
HUBMet000168	1-arachidonoyl-GPC (20:4n6)	Lipid
HUBMet000169	1-arachidonoyl-GPE (20:4n6)	Lipid
HUBMet000170	1-linoleoyl-2-arachidonoyl-GPC (18:2/20:4n6)	Lipid
HUBMet000171	1-linoleoyl-GPC (18:2)	Lipid
HUBMet000172	1-linoleoyl-GPE (18:2)	Lipid
HUBMet000173	1-linoleoyl-GPI (18:2)	Lipid
HUBMet000174	1-linoleoylglycerol (18:2)	Lipid
HUBMet000175	1-Methylnicotinamide	Cofactors and Vitamins
HUBMet000176	1-methylurate	Xenobiotics
HUBMet000177	1-oleoyl-GPE (18:1)	Lipid
HUBMet000178	1-oleoyl-GPI (18:1)	Lipid
HUBMet000179	1-oleoylglycerol (18:1)	Lipid
HUBMet000180	1-palmitoleoyl-GPC (16:1)	Lipid
HUBMet000181	1-palmitoleoylglycerol (16:1)	Lipid
HUBMet000182	1-palmitoyl-2-arachidonoyl-GPI (16:0/20:4)	Lipid
HUBMet000183	1-palmitoyl-2-linoleoyl-GPC (16:0/18:2)	Lipid
HUBMet000184	1-palmitoyl-2-linoleoyl-GPI (16:0/18:2)	Lipid
HUBMet000185	1-palmitoyl-2-oleoyl-GPC (16:0/18:1)	Lipid
HUBMet000186	1-palmitoyl-2-oleoyl-GPE (16:0/18:1)	Lipid
HUBMet000187	1-palmitoyl-2-palmitoleoyl-GPC (16:0/16:1)	Lipid
HUBMet000188	1-palmitoyl-GPE (16:0)	Lipid
HUBMet000189	1-stearoyl-2-arachidonoyl-GPC (18:0/20:4)	Lipid
HUBMet000190	1-stearoyl-2-arachidonoyl-GPE (18:0/20:4)	Lipid
HUBMet000191	1-stearoyl-2-arachidonoyl-GPI (18:0/20:4)	Lipid
HUBMet000192	1-stearoyl-2-linoleoyl-GPC (18:0/18:2)	Lipid
HUBMet000193	1-stearoyl-2-linoleoyl-GPI (18:0/18:2)	Lipid
HUBMet000194	1-stearoyl-2-oleoyl-GPC (18:0/18:1)	Lipid
HUBMet000195	1-stearoyl-GPC (18:0)	Lipid
HUBMet000196	1-stearoyl-GPE (18:0)	Lipid
HUBMet000197	1,2-dilinoleoyl-GPC (18:2/18:2)	Lipid
HUBMet000198	1,2,3-benzenetriol sulfate	Xenobiotics
HUBMet000199	16a-hydroxy dhea 3-sulfate	Lipid
HUBMet000200	2-aminoheptanoate	Lipid
HUBMet000201	2-hydroxy-3-methylvalerate	Amino Acid
HUBMet000202	2-Hydroxydecanoate	Lipid
HUBMet000203	2-hydroxyphenylacetate	Amino Acid
HUBMet000204	3-aminoisobutyrate	Nucleotide
HUBMet000205	3-carboxy-4-methyl-5-propyl-2-furanpropanoate (CMPF)	Lipid
HUBMet000206	3-hydroxy-3-methylglutarate	Lipid
HUBMet000207	3-hydroxyoctanoate	Lipid
HUBMet000208	3-hydroxypyridine sulfate	Xenobiotics
HUBMet000209	3-methyl-2-oxobutyrate	Amino Acid
HUBMet000210	3-methylglutaconate	Amino Acid
HUBMet000211	4-hydroxychlorothalonil	Xenobiotics
HUBMet000212	4-methylcatechol sulfate	Xenobiotics
HUBMet000213	5-Acetylamino-6-formylamino-3-methyluracil	Xenobiotics
HUBMet000214	5-Hydroxylysine	Amino Acid
HUBMet000215	5,6-dihydrothymine	Nucleotide
HUBMet000216	5alpha-androstan-3alpha,17beta-diol monosulfate	Lipid
HUBMet000217	9,10-dihome	Lipid
HUBMet000218	xylonate	Carbohydrate
HUBMet000219	arabonate	Carbohydrate
HUBMet000220	arachidate (20:0)	Lipid
HUBMet000221	behenoyl sphingomyelin (d18:1/22:0)	Lipid
HUBMet000222	beta-Alanine	Nucleotide
HUBMet000223	choline phosphate	Lipid
HUBMet000224	Cinnamoylglycine	Xenobiotics
HUBMet000225	cysteine-glutathione disulfide	Amino Acid
HUBMet000226	Cysteinylglycine	Peptide
HUBMet000227	dodecanedioate	Lipid
HUBMet000228	ethylmalonate	Amino Acid
HUBMet000229	Etiocholanolone glucuronide	Lipid
HUBMet000230	gamma-CEHC	Cofactors and Vitamins
HUBMet000231	gamma-glutamyl-2-aminobutyrate	Peptide
HUBMet000232	gamma-glutamylglycine	Peptide
HUBMet000233	gamma-glutamylhistidine	Peptide
HUBMet000234	beta-tocopherol	Cofactors and Vitamins
HUBMet000235	glycodeoxycholate	Lipid
HUBMet000236	guanidinoacetate	Amino Acid
HUBMet000237	hydroquinone sulfate	Xenobiotics
HUBMet000238	Hypotaurine	Amino Acid
HUBMet000239	imidazole lactate	Amino Acid
HUBMet000240	imidazole propionate	Amino Acid
HUBMet000241	indoleacetylglutamine	Amino Acid
HUBMet000242	Isovalerylcarnitine	Amino Acid
HUBMet000243	methionine sulfone	Amino Acid
HUBMet000244	methyl-4-hydroxybenzoate sulfate	Xenobiotics
HUBMet000245	methyl glucopyranoside (alpha + beta)	Xenobiotics
HUBMet000246	methylsuccinate	Amino Acid
HUBMet000247	n-acetyl-1-methylhistidine	Amino Acid
HUBMet000248	n-acetylarginine	Amino Acid
HUBMet000249	n-acetylcitrulline	Amino Acid
HUBMet000250	n-acetylmethionine	Amino Acid
HUBMet000251	n-acetylneuraminate	Carbohydrate
HUBMet000252	n-acetyltaurine	Amino Acid
HUBMet000253	n-delta-acetylornithine	Amino Acid
HUBMet000254	n-methylproline	Amino Acid
HUBMet000255	n-palmitoyl-sphingosine (d18:1/16:0)	Lipid
HUBMet000256	n6,n6,n6-trimethyllysine	Amino Acid
HUBMet000257	o-sulfo-l-tyrosine	Xenobiotics
HUBMet000258	vaccenate	Lipid
HUBMet000259	oleoyl ethanolamide	Lipid
HUBMet000260	orotidine	Nucleotide
HUBMet000261	palmitoyl dihydrosphingomyelin (d18:0/16:0)	Lipid
HUBMet000262	pregnanediol-3-glucuronide	Lipid
HUBMet000263	Allopregnanolone sulfate	Lipid
HUBMet000264	Propionylglycine	Lipid
HUBMet000265	retinol (vitamin a)	Cofactors and Vitamins
HUBMet000266	Ribitol	Carbohydrate
HUBMet000267	s-methylcysteine	Amino Acid
HUBMet000268	Serotonin	Amino Acid
HUBMet000269	SM (d18:1/17:0, d17:1/18:0, d19:1/16:0)	Lipid
HUBMet000270	SM (d18:1/18:1, d18:2/18:0)	Lipid
HUBMet000271	SM (d18:1/20:0, d16:1/22:0)	Lipid
HUBMet000272	SM (d18:1/24:1, d18:2/24:0)	Lipid
HUBMet000273	SM (d18:2/14:0, d18:1/14:1)	Lipid
HUBMet000274	SM (d18:2/23:0, d18:1/23:1, d17:1/24:1)	Lipid
HUBMet000275	SM (d18:2/24:1, d18:1/24:2)	Lipid
HUBMet000276	stearoyl sphingomyelin (d18:1/18:0)	Lipid
HUBMet000277	Sucrose	Carbohydrate
HUBMet000278	Sulfate	Xenobiotics
HUBMet000279	tartarate	Xenobiotics
HUBMet000280	trans-urocanate	Amino Acid
HUBMet000281	Trimethylamine N-oxide	Lipid
HUBMet000282	tyramine o-sulfate	Amino Acid
HUBMet000283	vanillylmandelate (VMA)	Amino Acid
HUBMet000284	1-(1-enyl-oleoyl)-GPE (p-18:1)	Lipid
HUBMet000285	1-(1-enyl-palmitoyl)-GPC (p-16:0)	Lipid
HUBMet000286	1-(1-enyl-palmitoyl)-GPE (p-16:0)	Lipid
HUBMet000287	1-(1-enyl-stearoyl)-2-linoleoyl-GPE (p-18:0/18:2)	Lipid
HUBMet000288	1-(1-enyl-stearoyl)-2-oleoyl-GPE (p-18:0/18:1)	Lipid
HUBMet000289	1-(1-enyl-stearoyl)-GPE (p-18:0)	Lipid
HUBMet000290	1-arachidonoyl-GPI (20:4)	Lipid
HUBMet000291	1-arachidonylglycerol (20:4)	Lipid
HUBMet000292	1-lignoceroyl-GPC (24:0)	Lipid
HUBMet000293	1-linolenoyl-GPC (18:3)	Lipid
HUBMet000294	1-oleoyl-GPC (18:1)	Lipid
HUBMet000295	1-palmitoyl-2-oleoyl-GPI (16:0/18:1)	Lipid
HUBMet000296	1-palmitoyl-2-stearoyl-GPC (16:0/18:0)	Lipid
HUBMet000297	1-palmitoyl-GPC (16:0)	Lipid
HUBMet000298	1-palmitoyl-GPI (16:0)	Lipid
HUBMet000299	1-stearoyl-2-linoleoyl-GPE (18:0/18:2)	Lipid
HUBMet000300	1-stearoyl-2-oleoyl-GPE (18:0/18:1)	Lipid
HUBMet000301	1,2-dipalmitoyl-GPC (16:0/16:0)	Lipid
HUBMet000302	12,13-dihome	Lipid
HUBMet000303	2-aminophenol sulfate	Xenobiotics
HUBMet000304	2-piperidinone	Xenobiotics
HUBMet000305	2-stearoyl-GPE (18:0)	Lipid
HUBMet000306	2,3-dihydroxyisovalerate	Xenobiotics
HUBMet000307	3-(3-hydroxyphenyl)propionate	Xenobiotics
HUBMet000308	3-(3-hydroxyphenyl)propionate sulfate	Xenobiotics
HUBMet000309	3-hydroxyhippurate	Xenobiotics
HUBMet000310	3-hydroxylaurate	Lipid
HUBMet000311	3-hydroxysebacate	Lipid
HUBMet000312	3-methyladipate	Lipid
HUBMet000313	4-acetylphenol sulfate	Xenobiotics
HUBMet000314	4-allylphenol sulfate	Xenobiotics
HUBMet000315	4-hydroxyphenylpyruvate	Amino Acid
HUBMet000316	5alpha-androstan-3beta,17alpha-diol disulfate	Lipid
HUBMet000317	5alpha-pregnan-3beta,20beta-diol monosulfate	Lipid
HUBMet000318	6-hydroxyindole sulfate	Xenobiotics
HUBMet000319	acisoga	Amino Acid
HUBMet000320	arabinose	Carbohydrate
HUBMet000321	chiro-inositol	Lipid
HUBMet000322	Cotinine	Xenobiotics
HUBMet000323	cysteine s-sulfate	Amino Acid
HUBMet000324	Cysteine sulfinic acid	Amino Acid
HUBMet000325	docosadienoate (22:2n6)	Lipid
HUBMet000326	erucate (22:1n9)	Lipid
HUBMet000327	eugenol sulfate	Xenobiotics
HUBMet000328	fumarate	Energy
HUBMet000329	galactonate	Carbohydrate
HUBMet000330	gamma-glutamyl-epsilon-lysine	Peptide
HUBMet000331	glycerophosphoethanolamine	Lipid
HUBMet000332	glycochenodeoxycholate glucuronide	Lipid
HUBMet000333	glycohyocholate	Lipid
HUBMet000334	hexadecanedioate	Lipid
HUBMet000335	Hexanoylcarnitine	Lipid
HUBMet000336	HWESASXX	Peptide
HUBMet000337	Isovalerylglycine	Amino Acid
HUBMet000338	maleate	Lipid
HUBMet000339	maltose	Carbohydrate
HUBMet000340	n-acetyl-3-methylhistidine	Amino Acid
HUBMet000341	n-acetylglutamate	Amino Acid
HUBMet000342	N-Acetylglutamine	Amino Acid
HUBMet000343	N-Acetylhistidine	Amino Acid
HUBMet000344	N-Acetylleucine	Amino Acid
HUBMet000345	n-acetyltyrosine	Amino Acid
HUBMet000346	n-acetylvaline	Amino Acid
HUBMet000347	n-formylmethionine	Amino Acid
HUBMet000348	n2,n5-diacetylornithine	Amino Acid
HUBMet000349	n6-carbamoylthreonyladenosine	Nucleotide
HUBMet000350	octadecanedioate	Lipid
HUBMet000351	palmitoylcholine	Lipid
HUBMet000352	Prolylglycine	Peptide
HUBMet000353	pyrraline	Xenobiotics
HUBMet000354	s-1-pyrroline-5-carboxylate	Amino Acid
HUBMet000355	SM (d18:1/22:1, d18:2/22:0, d16:1/24:1)	Lipid
HUBMet000356	Sphingosine 1-phosphate	Lipid
HUBMet000357	Hydroxypropanedioic acid	Xenobiotics
HUBMet000358	tetradecanedioate	Lipid
HUBMet000359	1-(1-enyl-palmitoyl)-2-palmitoleoyl-GPC (p-16:0/16:1)	Lipid
HUBMet000360	1-myristoyl-2-palmitoyl-GPC (14:0/16:0)	Lipid
HUBMet000361	1-oleoyl-2-docosahexaenoyl-GPC (18:1/22:6)	Lipid
HUBMet000362	1-palmitoyl-2-docosahexaenoyl-GPC (16:0/22:6)	Lipid
HUBMet000363	1-palmitoyl-2-docosahexaenoyl-GPE (16:0/22:6)	Lipid
HUBMet000364	1-palmitoylglycerol (16:0)	Lipid
HUBMet000365	2'-deoxyuridine	Nucleotide
HUBMet000366	2-methylcitrate	Energy
HUBMet000367	3-methoxycatechol sulfate	Xenobiotics
HUBMet000368	3-methoxytyramine sulfate	Amino Acid
HUBMet000369	3-methyl catechol sulfate	Xenobiotics
HUBMet000370	3,7-dimethylurate	Xenobiotics
HUBMet000371	4-acetaminophen sulfate	Xenobiotics
HUBMet000372	4-hydroxyphenylacetate	Amino Acid
HUBMet000373	4-vinylguaiacol sulfate	Xenobiotics
HUBMet000374	5-methylthioadenosine (MTA)	Amino Acid
HUBMet000375	5alpha-androstan-3alpha,17beta-diol disulfate	Lipid
HUBMet000376	Adenine	Nucleotide
HUBMet000377	Adenosine	Nucleotide
HUBMet000378	alpha-ketobutyrate	Amino Acid
HUBMet000379	chenodeoxycholate	Lipid
HUBMet000380	cys-gly, oxidized	Amino Acid
HUBMet000381	dihydroorotate	Nucleotide
HUBMet000382	dimethyl sulfone	Xenobiotics
HUBMet000383	ferulic acid 4-sulfate	Xenobiotics
HUBMet000384	gamma-glutamyltryptophan	Peptide
HUBMet000385	glycolithocholate	Lipid
HUBMet000386	glycylvaline	Peptide
HUBMet000387	Guanosine	Nucleotide
HUBMet000388	heptanoate (7:0)	Lipid
HUBMet000389	Hexanoylglycine	Lipid
HUBMet000390	isobutyrylcarnitine	Amino Acid
HUBMet000391	leucylglycine	Peptide
HUBMet000392	n-(2-furoyl)glycine	Xenobiotics
HUBMet000393	n-acetylalliin	Xenobiotics
HUBMet000394	n-acetylisoleucine	Amino Acid
HUBMet000395	n-acetyltryptophan	Amino Acid
HUBMet000396	n-formylphenylalanine	Amino Acid
HUBMet000397	oleoyl-linoleoyl-glycerol (18:1/18:2)	Lipid
HUBMet000398	Palmitoylcarnitine	Lipid
HUBMet000399	propyl 4-hydroxybenzoate sulfate	Xenobiotics
HUBMet000400	s-allylcysteine	Xenobiotics
HUBMet000401	salicyluric glucuronide	Xenobiotics
HUBMet000402	sphinganine-1-phosphate	Lipid
HUBMet000403	Sphingosine	Lipid
HUBMet000404	Stearoylcarnitine	Lipid
HUBMet000405	tauro-beta-muricholate	Lipid
HUBMet000406	umbelliferone sulfate	Xenobiotics
HUBMet000407	Uracil	Nucleotide
HUBMet000408	xylose	Carbohydrate
HUBMet000409	1-arachidonoyl-GPA (20:4)	Lipid
HUBMet000410	1-dihomo-linolenylglycerol (20:3)	Lipid
HUBMet000411	1-linolenoylglycerol (18:3)	Lipid
HUBMet000412	1-linoleoyl-2-linolenoyl-GPC (18:2/18:3)	Lipid
HUBMet000413	1-linoleoyl-GPA (18:2)	Lipid
HUBMet000414	1-myristoylglycerol (14:0)	Lipid
HUBMet000415	1-palmitoyl-GPA (16:0)	Lipid
HUBMet000416	1-stearoyl-2-docosahexaenoyl-GPC (18:0/22:6)	Lipid
HUBMet000417	1-stearoyl-2-docosahexaenoyl-GPE (18:0/22:6)	Lipid
HUBMet000418	15-methylpalmitate	Lipid
HUBMet000419	17-methylstearate	Lipid
HUBMet000420	2'-O-methyluridine	Nucleotide
HUBMet000421	2-hydroxyacetaminophen sulfate	Xenobiotics
HUBMet000422	2-linoleoylglycerol (18:2)	Lipid
HUBMet000423	2-methoxyresorcinol sulfate	Xenobiotics
HUBMet000424	2-oleoylglycerol (18:1)	Lipid
HUBMet000425	2-Oxoarginine	Amino Acid
HUBMet000426	3-hydroxyhexanoate	Lipid
HUBMet000427	4-acetamidophenol	Xenobiotics
HUBMet000428	4-hydroxycoumarin	Xenobiotics
HUBMet000429	5-hydroxyhexanoate	Lipid
HUBMet000430	5alpha-androstan-3alpha,17alpha-diol monosulfate	Lipid
HUBMet000431	5alpha-androstan-3beta,17beta-diol monosulfate	Lipid
HUBMet000432	alliin	Xenobiotics
HUBMet000433	arachidonoylcholine	Lipid
HUBMet000434	argininate	Amino Acid
HUBMet000435	beta-citrylglutamate	Amino Acid
HUBMet000436	bilirubin (e,z or z,e)	Cofactors and Vitamins
HUBMet000437	bradykinin, des-arg	Peptide
HUBMet000438	carotene diol	Cofactors and Vitamins
HUBMet000439	dihomo-linolenoyl-choline	Lipid
HUBMet000440	docosahexaenoylcholine	Lipid
HUBMet000441	gamma-glutamyl-alpha-lysine	Peptide
HUBMet000442	hexanoylglutamine	Lipid
HUBMet000443	hydantoin-5-propionic acid	Amino Acid
HUBMet000444	hyocholate	Lipid
HUBMet000445	indolin-2-one	Xenobiotics
HUBMet000446	Isobutyrylglycine	Amino Acid
HUBMet000447	isoeugenol sulfate	Xenobiotics
HUBMet000448	isoursodeoxycholate	Lipid
HUBMet000449	lanthionine	Amino Acid
HUBMet000450	leucylalanine	Peptide
HUBMet000451	linoleoylcholine	Lipid
HUBMet000452	n-acetyl-aspartyl-glutamate (naag)	Amino Acid
HUBMet000453	n-acetylasparagine	Amino Acid
HUBMet000454	n-palmitoylglycine	Lipid
HUBMet000455	n1-methylinosine	Nucleotide
HUBMet000456	Oleoylcarnitine	Lipid
HUBMet000457	oleoylcholine	Lipid
HUBMet000458	pregnanolone	Lipid
HUBMet000459	ribonate	Carbohydrate
HUBMet000460	s-methylmethionine	Amino Acid
HUBMet000461	saccharin	Xenobiotics
HUBMet000462	sebacate	Lipid
HUBMet000463	thioproline	Xenobiotics
HUBMet000464	Tiglylcarnitine	Amino Acid
HUBMet000465	tricosanoyl sphingomyelin (d18:1/23:0)	Lipid
HUBMet000466	vanillic alcohol sulfate	Amino Acid
HUBMet000467	1-linoleoyl-GPG (18:2)	Lipid
HUBMet000468	1-oleoyl-2-linoleoyl-GPE (18:1/18:2)	Lipid
HUBMet000469	1-oleoyl-GPG (18:1)	Lipid
HUBMet000470	1-palmitoleoyl-2-linolenoyl-GPC (16:1/18:3)	Lipid
HUBMet000471	1-palmitoleoyl-2-linoleoyl-GPC (16:1/18:2)	Lipid
HUBMet000472	1-palmitoyl-2-arachidonoyl-GPC (16:0/20:4n6)	Lipid
HUBMet000473	1-palmitoyl-GPG (16:0)	Lipid
HUBMet000474	1-stearoyl-2-oleoyl-GPI (18:0/18:1)	Lipid
HUBMet000475	1-stearoyl-2-oleoyl-GPS (18:0/18:1)	Lipid
HUBMet000476	16-hydroxypalmitate	Lipid
HUBMet000477	2-Methoxyacetaminophen sulfate	Xenobiotics
HUBMet000478	2-methylserine	Amino Acid
HUBMet000479	3-(cystein-s-yl)acetaminophen	Xenobiotics
HUBMet000480	3-hydroxycotinine glucuronide	Xenobiotics
HUBMet000481	3b-Hydroxy-5-cholenoic acid	Lipid
HUBMet000482	3beta-hydroxy-5-cholestenoate	Lipid
HUBMet000483	5-(galactosylhydroxy)-l-lysine	Amino Acid
HUBMet000484	6-oxopiperidine-2-carboxylate	Amino Acid
HUBMet000485	adipoylcarnitine (c6-dc)	Lipid
HUBMet000486	alpha-hydroxycaproate	Lipid
HUBMet000487	androstenediol (3alpha, 17alpha) monosulfate	Lipid
HUBMet000488	androstenediol (3beta,17beta) monosulfate	Lipid
HUBMet000489	behenoyl dihydrosphingomyelin (d18:0/22:0)	Lipid
HUBMet000490	caffeic acid sulfate	Xenobiotics
HUBMet000491	Campesterol	Lipid
HUBMet000492	carboxyethyl-GABA	Amino Acid
HUBMet000493	cerotoylcarnitine (c26)	Lipid
HUBMet000494	cis-4-decenoylcarnitine (c10:1)	Lipid
HUBMet000495	cotinine n-oxide	Xenobiotics
HUBMet000496	cyclo(leu-pro)	Peptide
HUBMet000497	Cytidine	Nucleotide
HUBMet000498	daidzein sulfate	Xenobiotics
HUBMet000499	Dihydroferulic acid	Xenobiotics
HUBMet000500	Dodecanoylcarnitine	Lipid
HUBMet000501	Dopamine 3-O-sulfate	Amino Acid
HUBMet000502	Eicosanodioate	Lipid
HUBMet000503	Ethyl glucuronide	Xenobiotics
HUBMet000504	gamma-CEHC glucuronide	Cofactors and Vitamins
HUBMet000505	glycochenodeoxycholate sulfate	Lipid
HUBMet000506	glycodeoxycholate sulfate	Lipid
HUBMet000507	glycosyl-n-(2-hydroxynervonoyl)-sphingosine (d18:1/24:1(2oh))	Lipid
HUBMet000508	glycosyl-n-palmitoyl-sphingosine (d18:1/16:0)	Lipid
HUBMet000509	glycosyl-n-stearoyl-sphingosine (d18:1/18:0)	Lipid
HUBMet000510	glycosyl ceramide (d18:1/20:0, d16:1/22:0)	Lipid
HUBMet000511	glycosyl ceramide (d18:2/24:1, d18:1/24:2)	Lipid
HUBMet000512	hexadecadienoate (16:2n6)	Lipid
HUBMet000513	Hydroxycotinine	Xenobiotics
HUBMet000514	Ibuprofen	Xenobiotics
HUBMet000515	Indole-3-carboxylic acid	Amino Acid
HUBMet000516	linoleoyl-arachidonoyl-glycerol (18:2/20:4)	Lipid
HUBMet000517	linoleoyl ethanolamide	Lipid
HUBMet000518	myristoleoylcarnitine (c14:1)	Lipid
HUBMet000519	myristoyl dihydrosphingomyelin (d18:0/14:0)	Lipid
HUBMet000520	n-acetylglucosamine	Carbohydrate
HUBMet000521	n-acetylglucosaminylasparagine	Carbohydrate
HUBMet000522	n-acetylproline	Amino Acid
HUBMet000523	n-formylanthranilic acid	Amino Acid
HUBMet000524	n-palmitoyl-sphinganine (d18:0/16:0)	Lipid
HUBMet000525	n-stearoyl-sphingosine (d18:1/18:0)	Lipid
HUBMet000526	N4-Acetylcytidine	Nucleotide
HUBMet000527	n6-succinyladenosine	Nucleotide
HUBMet000528	o-methylcatechol sulfate	Xenobiotics
HUBMet000529	palmitoleoylcarnitine (c16:1)	Lipid
HUBMet000530	palmitoyl-linoleoyl-glycerol (16:0/18:2)	Lipid
HUBMet000531	palmitoyl ethanolamide	Lipid
HUBMet000532	picolinate	Amino Acid
HUBMet000533	s-methylcysteine sulfoxide	Amino Acid
HUBMet000534	Sphinganine	Lipid
HUBMet000535	SM (d17:1/16:0, d18:1/15:0, d16:1/17:0)	Lipid
HUBMet000536	SM (d17:2/16:0, d18:2/15:0)	Lipid
HUBMet000537	SM (d18:0/18:0, d19:0/17:0)	Lipid
HUBMet000538	SM (d18:0/20:0, d16:0/22:0)	Lipid
HUBMet000539	SM (d18:1/19:0, d19:1/18:0)	Lipid
HUBMet000540	SM (d18:1/20:2, d18:2/20:1, d16:1/22:2)	Lipid
HUBMet000541	SM (d18:1/22:2, d18:2/22:1, d16:1/24:2)	Lipid
HUBMet000542	SM (d18:1/25:0, d19:0/24:1, d20:1/23:0, d19:1/24:0)	Lipid
HUBMet000543	SM (d18:2/21:0, d16:2/23:0)	Lipid
HUBMet000544	SM (d18:2/23:1)	Lipid
HUBMet000545	SM (d18:2/24:2)	Lipid
HUBMet000546	stearoylcholine	Lipid
HUBMet000547	succinylcarnitine	Energy
HUBMet000548	tetradecenoylcarnitine	Lipid
HUBMet000549	theanine	Xenobiotics
HUBMet000550	threonylphenylalanine	Peptide
HUBMet000551	valylglycine	Peptide
HUBMet000552	vanillactate	Amino Acid
HUBMet000553	Xanthosine	Nucleotide
HUBMet000554	(n + n)-acetylspermidine	Amino Acid
HUBMet000555	1-docosahexaenoylglycerol (22:6)	Lipid
HUBMet000556	1-myristoyl-2-arachidonoyl-GPC (14:0/20:4)	Lipid
HUBMet000557	1-oleoyl-2-linoleoyl-GPC (18:1/18:2)	Lipid
HUBMet000558	1-palmitoyl-2-dihomo-linolenoyl-GPC (16:0/20:3n3 or 6)	Lipid
HUBMet000559	1-stearoyl-GPG (18:0)	Lipid
HUBMet000560	2'-O-methylcytidine	Nucleotide
HUBMet000561	2-arachidonoylglycerol (20:4)	Lipid
HUBMet000562	2-hydroxyadipate	Lipid
HUBMet000563	2-Hydroxyibuprofen	Xenobiotics
HUBMet000564	2-methoxyacetaminophen glucuronide	Xenobiotics
HUBMet000565	2,3-dihydroxy-2-methylbutyrate	Amino Acid
HUBMet000566	3-(n-acetyl-l-cystein-s-yl) acetaminophen	Xenobiotics
HUBMet000567	3-acetylphenol sulfate	Xenobiotics
HUBMet000568	4-acetamidophenylglucuronide	Xenobiotics
HUBMet000569	4-cholesten-3-one	Lipid
HUBMet000570	4-hydroxyglutamate	Amino Acid
HUBMet000571	4-hydroxyphenylacetylglutamine	Peptide
HUBMet000572	4-imidazoleacetate	Amino Acid
HUBMet000573	5-hydroxymethyl-2-furoic acid	Amino Acid
HUBMet000574	5alpha-pregnan-3(alpha or beta),20beta-diol disulfate	Lipid
HUBMet000575	9-hydroxystearate	Lipid
HUBMet000576	acesulfame	Xenobiotics
HUBMet000577	ADSGEGDFXAEGGGVR	Peptide
HUBMet000578	anthranilate	Amino Acid
HUBMet000579	arachidonoylcarnitine (c20:4)	Lipid
HUBMet000580	beta-cryptoxanthin	Cofactors and Vitamins
HUBMet000581	carboxyibuprofen	Xenobiotics
HUBMet000582	catechol glucuronide	Amino Acid
HUBMet000583	Ceramide (d18:1/14:0, d16:1/16:0)	Lipid
HUBMet000584	cis-4-decenoyl carnitine	Lipid
HUBMet000585	citraconate	Energy
HUBMet000586	decenoylcarnitine	Lipid
HUBMet000587	Ectoine	Xenobiotics
HUBMet000588	EDTA	Xenobiotics
HUBMet000589	eicosenoylcarnitine (c20:1)	Lipid
HUBMet000590	glycylphenylalanine	Peptide
HUBMet000591	guanidinosuccinate	Amino Acid
HUBMet000592	Heme	Cofactors and Vitamins
HUBMet000593	hexadecenoylcarnitine	Lipid
HUBMet000594	hexose	Carbohydrate
HUBMet000595	histidylalanine	Peptide
HUBMet000596	lactosyl-n-behenoyl-sphingosine (d18:1/22:0)	Lipid
HUBMet000597	linolenoylcarnitine (c18:3)	Lipid
HUBMet000598	linoleoyl-linoleoyl-glycerol (18:2/18:2)	Lipid
HUBMet000599	Malonylcarnitine	Lipid
HUBMet000600	methylglutarylcarnitine	Lipid
HUBMet000601	Myristoylcarnitine	Lipid
HUBMet000602	n-acetyl-cadaverine	Amino Acid
HUBMet000603	n-alpha-acetylornithine	Amino Acid
HUBMet000604	n-methyltaurine	Amino Acid
HUBMet000605	n-palmitoyl-sphingadienine (d18:2/16:0)	Lipid
HUBMet000606	N-Palmitoyltaurine	Lipid
HUBMet000607	n-stearoyltaurine	Lipid
HUBMet000608	Naproxen	Xenobiotics
HUBMet000609	octadecenoylcarnitine	Lipid
HUBMet000610	Oleamide	Lipid
HUBMet000611	palmitoloelycholine	Lipid
HUBMet000612	phenylacetylcarnitine	Peptide
HUBMet000613	phenylacetylglutamate	Peptide
HUBMet000614	phytanate	Xenobiotics
HUBMet000615	pimelate	Lipid
HUBMet000616	pregn steroid monosulfate	Lipid
HUBMet000617	pregnen-diol disulfate	Lipid
HUBMet000618	pristanate	Lipid
HUBMet000619	succinimide	Xenobiotics
HUBMet000620	tigloylglycine	Amino Acid
HUBMet000621	valerate	Lipid
HUBMet000622	ximenoylcarnitine (c26:1)	Lipid
HUBMet000623	1-(1-enyl-palmitoyl)-2-docosahexaenoyl-GPC (p-16:0/22:6)	Lipid
HUBMet000624	1-(1-enyl-palmitoyl)-2-docosahexaenoyl-GPE (p-16:0/22:6)	Lipid
HUBMet000625	1-(1-enyl-stearoyl)-2-arachidonoyl-GPC (p-18:0/20:4)	Lipid
HUBMet000626	1-(1-enyl-stearoyl)-2-docosahexaenoyl-GPC (p-18:0/22:6)	Lipid
HUBMet000627	1-(1-enyl-stearoyl)-2-docosahexaenoyl-GPE (p-18:0/22:6)	Lipid
HUBMet000628	1-(1-enyl-stearoyl)-2-oleoyl-GPC (p-18:0/18:1)	Lipid
HUBMet000629	1-adrenoyl-GPC (22:4)	Lipid
HUBMet000630	1-arachidoyl-GPC (20:0)	Lipid
HUBMet000631	1-dihomo-linolenoyl-GPC (20:3n3 or 6)	Lipid
HUBMet000632	1-dihomo-linolenoyl-GPE (20:3n3 or 6)	Lipid
HUBMet000633	1-dihomo-linoleoyl-GPC (20:2)	Lipid
HUBMet000634	1-dihomo-linoleoylglycerol (20:2)	Lipid
HUBMet000635	1-docosahexaenoyl-GPC (22:6)	Lipid
HUBMet000636	1-docosahexaenoyl-GPE (22:6)	Lipid
HUBMet000637	1-docosapentaenoyl-GPC (22:5n3)	Lipid
HUBMet000638	1-docosapentaenoyl-GPC (22:5n6)	Lipid
HUBMet000639	1-eicosapentaenoyl-GPC (20:5)	Lipid
HUBMet000640	1-eicosapentaenoyl-GPE (20:5)	Lipid
HUBMet000641	1-eicosenoyl-GPC (20:1)	Lipid
HUBMet000642	1-margaroyl-GPC (17:0)	Lipid
HUBMet000643	1-methyl-5-imidazoleacetate	Amino Acid
HUBMet000644	1-methylguanidine	Amino Acid
HUBMet000645	1-myristoyl-2-linoleoyl-GPC (14:0/18:2)	Lipid
HUBMet000646	1-myristoyl-GPC (14:0)	Lipid
HUBMet000647	1-nonadecanoyl-GPC (19:0)	Lipid
HUBMet000648	1-palmitoyl-2-eicosapentaenoyl-GPC (16:0/20:5)	Lipid
HUBMet000649	1-palmityl-GPC (o-16:0)	Lipid
HUBMet000650	1-pentadecanoyl-2-linoleoyl-GPC (15:0/18:2)	Lipid
HUBMet000651	1-pentadecanoyl-GPC (15:0)	Lipid
HUBMet000652	1-ribosyl-imidazoleacetate	Amino Acid
HUBMet000653	1-stearoyl-2-dihomo-linolenoyl-GPC (18:0/20:3n3 or 6)	Lipid
HUBMet000654	1-stearoyl-2-docosapentaenoyl-GPC (18:0/22:5n3)	Lipid
HUBMet000655	1-stearoyl-2-docosapentaenoyl-GPC (18:0/22:5n6)	Lipid
HUBMet000656	1-stearoyl-2-meadoyl-GPC (18:0/20:3n9)	Lipid
HUBMet000657	1-stearoyl-GPS (18:0)	Lipid
HUBMet000658	1-stearyl-GPC (o-18:0)	Lipid
HUBMet000659	1,2-dilinoleoyl-GPE (18:2/18:2)	Lipid
HUBMet000660	1,2-distearoyl-GPC (18:0/18:0)	Lipid
HUBMet000661	11beta-hydroxyandrosterone glucuronide	Lipid
HUBMet000662	12-HEHE	Lipid
HUBMet000663	2-arachidonoyl-GPC (20:4)	Lipid
HUBMet000664	2-arachidonoyl-GPE (20:4)	Lipid
HUBMet000665	2-isopropylmalate	Xenobiotics
HUBMet000666	2-ketocaprylate	Amino Acid
HUBMet000667	2-linoleoyl-GPC (18:2)	Lipid
HUBMet000668	2-methoxyhydroquinone sulfate	Xenobiotics
HUBMet000669	2-naphthol sulfate	Xenobiotics
HUBMet000670	2-oleoyl-GPC (18:1)	Lipid
HUBMet000671	2-oxindole-3-acetate	Xenobiotics
HUBMet000672	2-palmitoyl-GPE (16:0)	Lipid
HUBMet000673	2-palmitoylglycerol (16:0)	Lipid
HUBMet000674	2-pyrrolidinone	Amino Acid
HUBMet000675	2,3-dihydroxy-5-methylthio-4-pentenoate (DMTPA)	Amino Acid
HUBMet000676	2,6-dihydroxybenzoic acid	Xenobiotics
HUBMet000677	3-Amino-2-piperidone	Amino Acid
HUBMet000678	3-bromo-5-chloro-2,6-dihydroxybenzoic acid	Xenobiotics
HUBMet000679	3-carboxy-4-methyl-5-pentyl-2-furanpropionate (3-CMPFP)	Lipid
HUBMet000680	3-ethylphenylsulfate	Xenobiotics
HUBMet000681	3-formylindole	Xenobiotics
HUBMet000682	3-hydroxy-2-methylpyridine sulfate	Xenobiotics
HUBMet000683	3-hydroxymyristate	Lipid
HUBMet000684	3-indoleglyoxylic acid	Xenobiotics
HUBMet000685	3,5-dichloro-2,6-dihydroxybenzoic acid	Xenobiotics
HUBMet000686	4-allylcatechol sulfate	Xenobiotics
HUBMet000687	4-androsten-3alpha,17alpha-diol monosulfate	Lipid
HUBMet000688	4-ethylcatechol sulfate	Xenobiotics
HUBMet000689	5-bromotryptophan	Amino Acid
HUBMet000690	5-dodecenoylcarnitine (c12:1)	Lipid
HUBMet000691	5-HETE	Lipid
HUBMet000692	5,6-dihydrouridine	Nucleotide
HUBMet000693	Acetylphosphate	Energy
HUBMet000694	ADPSGEGDFXAEGGGVR	Peptide
HUBMet000695	alpha-cehc sulfate	Cofactors and Vitamins
HUBMet000696	Androsterone glucuronide	Lipid
HUBMet000697	arachidoylcarnitine (c20)	Lipid
HUBMet000698	ascorbic acid 3-sulfate	Cofactors and Vitamins
HUBMet000699	Atenolol	Xenobiotics
HUBMet000700	behenoylcarnitine (c22)	Lipid
HUBMet000701	benzoylcarnitine	Xenobiotics
HUBMet000702	betonicine	Xenobiotics
HUBMet000703	bradykinin	Peptide
HUBMet000704	branched chain 14:0 dicarboxylic acid	Lipid
HUBMet000705	butyrate	Lipid
HUBMet000706	butyrylglycine	Lipid
HUBMet000707	Ceramide (d16:1/24:1, d18:1/22:1)	Lipid
HUBMet000708	Ceramide (d18:2/24:1, d18:1/24:2)	Lipid
HUBMet000709	cis-4-decenoate (10:1n6)	Lipid
HUBMet000710	cortolone glucuronide	Lipid
HUBMet000711	cysteinylglycine disulfide	Amino Acid
HUBMet000712	deoxycholic acid glucuronide	Lipid
HUBMet000713	dihydrocaffeate sulfate	Xenobiotics
HUBMet000714	docosahexaenoylcarnitine (c22:6)	Lipid
HUBMet000715	docosatrienoate (22:3n3)	Lipid
HUBMet000716	dodecadienoate (12:2)	Lipid
HUBMet000717	dodecenedioate (c12:1-dc)	Lipid
HUBMet000718	dodecenoylcarnitine	Lipid
HUBMet000719	Dopamine 4-sulfate	Amino Acid
HUBMet000720	dopamine sulfate	Amino Acid
HUBMet000721	eicosapentaenoylcholine	Lipid
HUBMet000722	estrone 3-sulfate	Lipid
HUBMet000723	formiminoglutamate	Amino Acid
HUBMet000724	gamma-glutamylcitrulline	Peptide
HUBMet000725	Glycerophosphoinositol	Lipid
HUBMet000726	glycocholate glucuronide	Lipid
HUBMet000727	glycosyl-n-behenoyl-sphingadienine (d18:2/22:0)	Lipid
HUBMet000728	Gulonic acid	Cofactors and Vitamins
HUBMet000729	heneicosapentaenoate (21:5n3)	Lipid
HUBMet000730	hexadecenedioate (c16:1-dc)	Lipid
HUBMet000731	histidine betaine (hercynine)	Xenobiotics
HUBMet000732	Hydrochlorothiazide	Xenobiotics
HUBMet000733	hydroxy-n6,n6,n6-trimethyllysine	Amino Acid
HUBMet000734	hydroxyasparagine	Amino Acid
HUBMet000735	iminodiacetate (IDA)	Xenobiotics
HUBMet000736	Inosine 5'-monophosphate (IMP)	Nucleotide
HUBMet000737	isocitrate	Energy
HUBMet000738	l-urobilin	Cofactors and Vitamins
HUBMet000739	leucylleucine	Peptide
HUBMet000740	linoleoylcarnitine	Lipid
HUBMet000741	metformin	Xenobiotics
HUBMet000742	methyl indole-3-acetate	Xenobiotics
HUBMet000743	Metoprolol	Xenobiotics
HUBMet000744	metoprolol acid	Xenobiotics
HUBMet000745	n-acetyl-2-aminooctanoate	Lipid
HUBMet000746	n-trimethyl 5-aminovalerate	Amino Acid
HUBMet000747	n,n-dimethylalanine	Amino Acid
HUBMet000748	n,n,n-trimethyl-alanylproline betaine (tmap)	Amino Acid
HUBMet000749	n2-acetyllysine	Amino Acid
HUBMet000750	n6-carboxymethyllysine	Carbohydrate
HUBMet000751	n6-methyladenosine	Nucleotide
HUBMet000752	nisinate (24:6n3)	Lipid
HUBMet000753	octadecenedioylcarnitine (c18:1-dc)	Lipid
HUBMet000754	oleoyl-arachidonoyl-glycerol (18:1/20:4)	Lipid
HUBMet000755	Omeprazole	Xenobiotics
HUBMet000756	oxypurinol	Xenobiotics
HUBMet000757	palmitoleoyl-linoleoyl-glycerol (16:1/18:2)	Lipid
HUBMet000758	Pantoprazole	Xenobiotics
HUBMet000759	pelargonate (9:0)	Lipid
HUBMet000760	perfluorooctanoate (PFOA)	Xenobiotics
HUBMet000761	phenol glucuronide	Amino Acid
HUBMet000762	phenylalanylphenylalanine	Peptide
HUBMet000763	PC (16:0/22:5n3, 18:1/20:4)	Lipid
HUBMet000764	PC (18:0/20:5, 16:0/22:5n6)	Lipid
HUBMet000765	picolinoylglycine	Lipid
HUBMet000766	pyroglutamylglutamine	Peptide
HUBMet000767	pyroglutamylglycine	Peptide
HUBMet000768	SM (d18:1/15:0, d16:1/17:0)	Lipid
HUBMet000769	taurochenodeoxycholic acid 3-sulfate	Lipid
HUBMet000770	tetradecadienylcarnitine	Lipid
HUBMet000771	Tetradecanoylcarnitine	Lipid
HUBMet000772	threitol	Carbohydrate
HUBMet000773	undecanedioate	Lipid
HUBMet000774	undecenoylcarnitine (c11:1)	Lipid
HUBMet000775	valerylcarnitine	Lipid
HUBMet000776	valsartan	Xenobiotics
HUBMet000777	vanillic acid glycine	Xenobiotics
HUBMet000778	(16 or 17)-methylstearate (a19:0 or i19:0)	Lipid
HUBMet000779	(2,4 or 2,5)-dimethylphenol sulfate	Xenobiotics
HUBMet000780	(r)-3-hydroxybutyrylcarnitine	Lipid
HUBMet000781	(s)-3-hydroxybutyrylcarnitine	Lipid
HUBMet000782	(s)-a-amino-omega-caprolactam	Xenobiotics
HUBMet000783	1-(1-enyl-oleoyl)-GPC (p-18:1)	Lipid
HUBMet000784	1-(1-enyl-palmitoyl)-2-myristoyl-GPC (p-16:0/14:0)	Lipid
HUBMet000785	1-(1-enyl-stearoyl)-2-linoleoyl-GPC (p-18:0/18:2)	Lipid
HUBMet000786	1-methyl-4-imidazoleacetate	Amino Acid
HUBMet000787	1-oleoyl-2-arachidonoyl-GPE (18:1/20:4)	Lipid
HUBMet000788	1-oleoyl-2-dihomo-linolenoyl-GPC (18:1/20:3)	Lipid
HUBMet000789	1-palmitoyl-2-adrenoyl-GPC (16:0/22:4)	Lipid
HUBMet000790	1-palmitoyl-2-meadoyl-GPC (16:0/20:3n9)	Lipid
HUBMet000791	1-palmityl-2-arachidonoyl-GPC (o-16:0/20:4)	Lipid
HUBMet000792	1,6-anhydroglucose	Carbohydrate
HUBMet000793	10S,17S-DiHDoHE	Lipid
HUBMet000794	17alpha-hydroxypregnenolone sulfate	Lipid
HUBMet000795	1h-indole-7-acetic acid	Xenobiotics
HUBMet000796	2-ethylphenylsulfate	Xenobiotics
HUBMet000797	2-hydroxy-4-(methylthio)butanoic acid	Amino Acid
HUBMet000798	2-hydroxyarachidate	Lipid
HUBMet000799	2-hydroxybehenate	Lipid
HUBMet000800	2-hydroxyglutaric acid	Lipid
HUBMet000801	2-hydroxynervonate	Lipid
HUBMet000802	2-hydroxysebacate	Lipid
HUBMet000803	2-keto-3-deoxy-gluconate	Xenobiotics
HUBMet000804	2-Methylbutyroylcarnitine	Amino Acid
HUBMet000805	2-methylmalonyl carnitine	Lipid
HUBMet000806	2-O-methylascorbic acid	Cofactors and Vitamins
HUBMet000807	2-palmitoleoylglycerol (16:1)	Lipid
HUBMet000808	2,2'-Methylenebis(6-tert-butyl-p-cresol)	Xenobiotics
HUBMet000809	2,4-di-tert-butylphenol	Xenobiotics
HUBMet000810	2r,3r-dihydroxybutyrate	Lipid
HUBMet000811	2s,3r-dihydroxybutyrate	Lipid
HUBMet000812	3-(3-amino-3-carboxypropyl)uridine	Nucleotide
HUBMet000813	3-(methylthio)acetaminophen sulfate	Xenobiotics
HUBMet000814	3-decenoylcarnitine	Lipid
HUBMet000815	3-dehydrocarnitine	Lipid
HUBMet000816	3-ethylcatechol sulfate	Xenobiotics
HUBMet000817	3-hydroxydecanoylcarnitine	Lipid
HUBMet000818	3-hydroxydodecanedioate	Lipid
HUBMet000819	3-hydroxyhexanoylcarnitine	Lipid
HUBMet000820	3-hydroxyhippurate sulfate	Xenobiotics
HUBMet000821	3-hydroxyoctanoylcarnitine	Lipid
HUBMet000822	3-Hydroxyquinine	Xenobiotics
HUBMet000823	3-hydroxystachydrine	Xenobiotics
HUBMet000824	3-methylcytidine	Nucleotide
HUBMet000825	3beta,7alpha-Dihydroxy-5-cholestenoate	Lipid
HUBMet000826	4-acetamidobenzoate	Xenobiotics
HUBMet000827	4-acetylcatechol sulfate	Xenobiotics
HUBMet000828	4-chlorobenzoic acid	Xenobiotics
HUBMet000829	4-Hydroxy-2-oxoglutaric acid	Lipid
HUBMet000830	4-hydroxycinnamate sulfate	Amino Acid
HUBMet000831	4-methoxyphenol sulfate	Amino Acid
HUBMet000832	4-methylguaiacol sulfate	Xenobiotics
HUBMet000833	5-HEPE	Lipid
HUBMet000834	5-hydroxy-2-methylpyridine sulfate	Xenobiotics
HUBMet000835	5-hydroxymethyl-2-furoylcarnitine	Xenobiotics
HUBMet000836	5-methylthioribose	Amino Acid
HUBMet000837	5,6-dihydrouracil	Nucleotide
HUBMet000838	5alpha-androstan-3alpha,17beta-diol-17-glucosiduronate	Lipid
HUBMet000839	5alpha-pregnan-3beta-ol,20-one sulfate	Lipid
HUBMet000840	5alpha-pregnan-diol disulfate	Lipid
HUBMet000841	6-bromotryptophan	Amino Acid
HUBMet000842	7-methylurate	Xenobiotics
HUBMet000843	8-Methoxykynurenate	Amino Acid
HUBMet000844	Adipic acid	Lipid
HUBMet000845	adipoylcarnitine	Lipid
HUBMet000846	alanylleucine	Peptide
HUBMet000847	alpha-ketoglutaramate	Amino Acid
HUBMet000848	arabitol	Carbohydrate
HUBMet000849	argininosuccinate	Amino Acid
HUBMet000850	ascorbic acid 2-sulfate	Cofactors and Vitamins
HUBMet000851	aspartylphenylalanine	Peptide
HUBMet000852	Asymmetric dimethylarginine	Amino Acid
HUBMet000853	beta-hydroxyisovaleroylcarnitine	Amino Acid
HUBMet000854	Carbamazepine	Xenobiotics
HUBMet000855	Ceramide (d18:1/20:0, d16:1/22:0, d20:1/18:0)	Lipid
HUBMet000856	Cholic acid glucuronide	Lipid
HUBMet000857	cis-3,4-methyleneheptanoate	Lipid
HUBMet000858	cis-aconitate	Energy
HUBMet000859	Corticosterone	Lipid
HUBMet000860	deoxycholic acid 12-sulfate	Lipid
HUBMet000861	desmethylnaproxen sulfate	Xenobiotics
HUBMet000862	dihydroferulic acid sulfate	Xenobiotics
HUBMet000863	docosadioate (c22-dc)	Lipid
HUBMet000864	dodecanedioate (c12-dc)	Lipid
HUBMet000865	dodecanedioylcarnitine	Lipid
HUBMet000866	eicosenedioate (c20:1-dc)	Lipid
HUBMet000867	Enalapril	Xenobiotics
HUBMet000868	Escitalopram	Xenobiotics
HUBMet000869	ferulylglycine	Xenobiotics
HUBMet000870	Fexofenadine	Xenobiotics
HUBMet000871	flavin adenine dinucleotide	Cofactors and Vitamins
HUBMet000872	fluoxetine	Xenobiotics
HUBMet000873	fructosyllysine	Amino Acid
HUBMet000874	furaneol sulfate	Xenobiotics
HUBMet000875	Furosemide	Xenobiotics
HUBMet000876	Gabapentin	Xenobiotics
HUBMet000877	gamma-carboxyglutamate	Amino Acid
HUBMet000878	genistein sulfate	Xenobiotics
HUBMet000879	glutaconylcarnitine	Lipid
HUBMet000880	glycochenodeoxycholate 3-sulfate	Lipid
HUBMet000881	glycosyl-n-palmitoyl-sphingosine	Lipid
HUBMet000882	glycoursodeoxycholic acid sulfate	Lipid
HUBMet000883	Glycylleucine	Peptide
HUBMet000884	hexenoylcarnitine	Lipid
HUBMet000885	Hippuric acid	Amino Acid
HUBMet000886	hydroxysphingomyeline c22:1	Lipid
HUBMet000887	hydroxysphingomyeline c24:1	Lipid
HUBMet000888	hydroxytetradecadienylcarnitine	Lipid
HUBMet000889	hydroxytetradecenoylcarnitine	Lipid
HUBMet000890	hydroxyvalerylcarnitine	Lipid
HUBMet000891	i-urobilinogen	Cofactors and Vitamins
HUBMet000892	ibuprofen acyl glucuronide	Xenobiotics
HUBMet000893	Indoxyl sulfate	Amino Acid
HUBMet000894	isoleucylglycine	Peptide
HUBMet000895	lactosyl-n-palmitoyl-sphingosine	Lipid
HUBMet000896	levulinate (4-oxovalerate)	Xenobiotics
HUBMet000897	linoleamide (18:2n6)	Lipid
HUBMet000898	LysoPC(20:4)	Lipid
HUBMet000899	LysoPC a c14:0	Lipid
HUBMet000900	LysoPC a c18:2	Lipid
HUBMet000901	LysoPC a c20:3	Lipid
HUBMet000902	malonate	Lipid
HUBMet000903	maltol sulfate	Xenobiotics
HUBMet000904	Maltotriose	Carbohydrate
HUBMet000905	mannonate	Xenobiotics
HUBMet000906	margaroylcarnitine (c17)	Lipid
HUBMet000907	N-Acetylhistamine	Amino Acid
HUBMet000908	n-acetylmethionine sulfoxide	Amino Acid
HUBMet000909	n-behenoyl-sphingadienine (d18:2/22:0)	Lipid
HUBMet000910	n-stearoyl-sphingadienine (d18:2/18:0)	Lipid
HUBMet000911	N1,N12-Diacetylspermine	Amino Acid
HUBMet000912	n2-acetyl,n6-methyllysine	Amino Acid
HUBMet000913	n2-acetyl,n6,n6-dimethyllysine	Amino Acid
HUBMet000914	n6,n6-dimethyllysine	Amino Acid
HUBMet000915	norfluoxetine	Xenobiotics
HUBMet000916	oleoyl-oleoyl-glycerol (18:1/18:1)	Lipid
HUBMet000917	p-Cresol glucuronide	Amino Acid
HUBMet000918	palmitic amide	Lipid
HUBMet000919	palmitoyl-oleoyl-glycerol (16:0/18:1)	Lipid
HUBMet000920	palmitoyl-sphingosine-phosphoethanolamine (d18:1/16:0)	Lipid
HUBMet000921	Paroxetine	Xenobiotics
HUBMet000922	perfluorooctanesulfonate (PFOS)	Xenobiotics
HUBMet000923	phenylalanylglycine	Peptide
HUBMet000924	PC ae c30:0	Lipid
HUBMet000925	PC ae c34:0	Lipid
HUBMet000926	PC ae c36:0	Lipid
HUBMet000927	PC ae c36:1	Lipid
HUBMet000928	PC ae c38:4	Lipid
HUBMet000929	PC ae c40:2	Lipid
HUBMet000930	PC ae c42:0	Lipid
HUBMet000931	PC ae c44:3	Lipid
HUBMet000932	PC ae c44:4	Lipid
HUBMet000933	PC aa c24:0	Lipid
HUBMet000934	PC aa c26:0	Lipid
HUBMet000935	PC aa c28:1	Lipid
HUBMet000936	PC aa c30:0	Lipid
HUBMet000937	PC aa c32:3	Lipid
HUBMet000938	PC aa c36:1	Lipid
HUBMet000939	PC aa c40:1	Lipid
HUBMet000940	PC aa c40:5	Lipid
HUBMet000941	PC aa c42:2	Lipid
HUBMet000942	Pioglitazone	Xenobiotics
HUBMet000943	Pregnenolone sulfate	Lipid
HUBMet000944	propyl 4-hydroxybenzoate	Xenobiotics
HUBMet000945	Putrescine	Amino Acid
HUBMet000946	Pyridoxal	Cofactors and Vitamins
HUBMet000947	Quetiapine	Xenobiotics
HUBMet000948	Quinine	Xenobiotics
HUBMet000949	s-(3-hydroxypropyl)mercapturic acid (HPMA)	Xenobiotics
HUBMet000950	scyllo-inositol	Lipid
HUBMet000951	Sitagliptin	Xenobiotics
HUBMet000952	Solanidine	Xenobiotics
HUBMet000953	SM c16:0	Lipid
HUBMet000954	SM c18:0	Lipid
HUBMet000955	SM c18:1	Lipid
HUBMet000956	SM c20:2	Lipid
HUBMet000957	SM c24:0	Lipid
HUBMet000958	SM c24:1	Lipid
HUBMet000959	SM c26:0	Lipid
HUBMet000960	SM c26:1	Lipid
HUBMet000961	stearoyl-arachidonoyl-glycerol (18:0/20:4)	Lipid
HUBMet000962	Symmetric dimethylarginine	Amino Acid
HUBMet000963	Testosterone sulfate	Lipid
HUBMet000964	tetrahydrocortisol glucuronide	Lipid
HUBMet000965	Uric acid	Nucleotide
HUBMet000966	valylglutamine	Peptide
HUBMet000967	valylleucine	Peptide
HUBMet000968	Warfarin	Xenobiotics
HUBMet000969	(14 or 15)-methylpalmitate (a17:0 or i17:0)	Lipid
HUBMet000970	1-(1-enyl-stearoyl)-GPC (p-18:0)	Lipid
HUBMet000971	1-arachidonoylglycerophosphoinositol	Lipid
HUBMet000972	1-carboxyethylisoleucine	Amino Acid
HUBMet000973	1-carboxyethylleucine	Amino Acid
HUBMet000974	1-carboxyethylphenylalanine	Amino Acid
HUBMet000975	1-carboxyethylvaline	Amino Acid
HUBMet000976	1-eicosatrienoyl-GPC	Lipid
HUBMet000977	1-hydroxy-2-naphthalenecarboxylate	Xenobiotics
HUBMet000978	1-methyl-5-imidazolelactate	Amino Acid
HUBMet000979	1-oleoyl-2-docosahexaenoyl-GPE (18:1/22:6)	Lipid
HUBMet000980	1-oleoyl-2-eicosapentaenoyl-GPC (18:1/20:5)	Lipid
HUBMet000981	1-oleoyl-2-linoleoyl-glycerol (18:1/18:2)	Lipid
HUBMet000982	1-oleoyl-2-linoleoyl-GPI (18:1/18:2)	Lipid
HUBMet000983	1-oleoyl-3-linoleoyl-glycerol (18:1/18:2)	Lipid
HUBMet000984	1-oleoyl-GPA (18:1)	Lipid
HUBMet000985	1-oleoyl-GPS (18:1)	Lipid
HUBMet000986	1-palmitoleoyl-GPA (16:1)	Lipid
HUBMet000987	1-palmitoyl-2-alpha-linolenoyl-GPC (16:0/18:3n3)	Lipid
HUBMet000988	1-palmitoyl-2-dihomo-linolenoyl-GPE (16:0/20:3)	Lipid
HUBMet000989	1-palmitoyl-2-linolenoyl-GPC (16:0/18:3)	Lipid
HUBMet000990	1-palmitoyl-2-linoleoyl-glycerol (16:0/18:2)	Lipid
HUBMet000991	1-palmitoyl-3-linoleoyl-glycerol (16:0/18:2)	Lipid
HUBMet000992	1-palmityl-2-oleoyl-GPC (o-16:0/18:1)	Lipid
HUBMet000993	1-pentadecanoylglycerol (15:0)	Lipid
HUBMet000994	1-stearoyl-2-arachidonoyl-GPS (18:0/20:4)	Lipid
HUBMet000995	1-stearoyl-GPA (18:0)	Lipid
HUBMet000996	1-stearoylglycerol (1-monostearin)	Lipid
HUBMet000997	11-ketoetiocholanolone glucuronide	Lipid
HUBMet000998	11beta-hydroxyetiocholanolone glucuronide	Lipid
HUBMet000999	12-HHTrE	Lipid
HUBMet001000	13-methylmyristate	Lipid
HUBMet001001	2'-deoxyinosine	Nucleotide
HUBMet001002	2-butenoylglycine	Lipid
HUBMet001003	2-furoylcarnitine	Xenobiotics
HUBMet001004	2-hydroxylaurate	Lipid
HUBMet001005	2-linoleoyl-GPE	Lipid
HUBMet001006	2-Methylbutyrylglycine	Amino Acid
HUBMet001007	2-stearoyl-GPI (18:0)	Lipid
HUBMet001008	2-stearoylglycerophosphocholine	Lipid
HUBMet001009	2,3-dihydroxypyridine	Xenobiotics
HUBMet001010	3-hydroxyadipate	Lipid
HUBMet001011	3-hydroxybutyrate	Lipid
HUBMet001012	3-hydroxycinnamate sulfate	Xenobiotics
HUBMet001013	3-hydroxyoleoylcarnitine	Lipid
HUBMet001014	3-hydroxyphenylacetoylglutamine	Peptide
HUBMet001015	3-Methylcrotonylglycine	Amino Acid
HUBMet001016	3,4-methyleneheptanoate	Xenobiotics
HUBMet001017	4-ethyl-2-methoxyphenol sulfate	Xenobiotics
HUBMet001018	4-hydroxyphenylacetoylcarnitine	Amino Acid
HUBMet001019	4-vinylcatechol sulfate	Xenobiotics
HUBMet001020	4-vinylguaiacol glucuronide	Xenobiotics
HUBMet001021	5alpha-androstan-3alpha,17alpha-diol disulfate	Lipid
HUBMet001022	5alpha-androstan-3alpha,17beta-diol 17-glucuronide	Lipid
HUBMet001023	7-hydroxyindole sulfate	Amino Acid
HUBMet001024	7-ketodeoxycholate	Lipid
HUBMet001025	adenosine 5'-diphosphate (ADP)	Nucleotide
HUBMet001026	adenosine 5'-diphosphoribose (ADP-ribose)	Cofactors and Vitamins
HUBMet001027	Allopurinol	Xenobiotics
HUBMet001028	allopurinol riboside	Xenobiotics
HUBMet001029	alpha-CEHC glucuronide	Cofactors and Vitamins
HUBMet001030	alpha-glutamylglutamate	Peptide
HUBMet001031	alpha-glutamyltyrosine	Peptide
HUBMet001032	alpha-hydroxymetoprolol	Xenobiotics
HUBMet001033	ascorbate (vitamin c)	Cofactors and Vitamins
HUBMet001034	aspartic acid	Amino Acid
HUBMet001035	beta-Sitosterol	Lipid
HUBMet001036	butenylcarnitine	Lipid
HUBMet001037	candesartan	Xenobiotics
HUBMet001038	carbamazepine 10,11-epoxide	Xenobiotics
HUBMet001039	carbamazepine glucuronide	Xenobiotics
HUBMet001040	Carnosine	Peptide
HUBMet001041	CE(16:0)	Lipid
HUBMet001042	CE(16:1)	Lipid
HUBMet001043	CE(18:1)	Lipid
HUBMet001044	CE(18:2)	Lipid
HUBMet001045	CE(18:3)	Lipid
HUBMet001046	CE(20:3)	Lipid
HUBMet001047	CE(20:4)	Lipid
HUBMet001048	CE(20:5)	Lipid
HUBMet001049	Celecoxib	Xenobiotics
HUBMet001050	Cetirizine	Xenobiotics
HUBMet001051	cis-3,4-methyleneheptanoylcarnitine	Lipid
HUBMet001052	cis-3,4-methyleneheptanoylglycine	Lipid
HUBMet001053	cis-urocanate	Amino Acid
HUBMet001054	Cytosine	Nucleotide
HUBMet001055	Dehydroepiandrosterone sulfate	Lipid
HUBMet001056	delta-CEHC	Cofactors and Vitamins
HUBMet001057	desmethylnaproxen	Xenobiotics
HUBMet001058	dexlansoprazole	Xenobiotics
HUBMet001059	dexpanthenol	Xenobiotics
HUBMet001060	DG(36:4)	Lipid
HUBMet001061	diacylglycerol (14:0/18:1, 16:0/16:1)	Lipid
HUBMet001062	diglycerol	Xenobiotics
HUBMet001063	dihomo-linolenoylcarnitine (20:3n3 or 6)	Lipid
HUBMet001064	Diltiazem	Xenobiotics
HUBMet001065	docosatrienoate (22:3n6)	Lipid
HUBMet001066	eicosenoate (20:1n9 or 11)	Lipid
HUBMet001067	erythrose	Carbohydrate
HUBMet001068	ethyl paraben sulfate	Xenobiotics
HUBMet001069	feruloylquinate	Xenobiotics
HUBMet001070	fibrinopeptide a (2-15)	Peptide
HUBMet001071	fibrinopeptide a (3-16)	Peptide
HUBMet001072	fibrinopeptide b (1-13)	Peptide
HUBMet001073	gamma-tocopherol	Cofactors and Vitamins
HUBMet001074	gentisic acid-5-glucoside	Xenobiotics
HUBMet001075	Gluconic acid	Carbohydrate
HUBMet001076	glycerol 2-phosphate	Xenobiotics
HUBMet001077	glycerophosphorylcholine	Lipid
HUBMet001078	Glycocholic acid	Lipid
HUBMet001079	glycosyl ceramide (d18:1/23:1, d17:1/24:1)	Lipid
HUBMet001080	glycyltyrosine	Peptide
HUBMet001081	fumarylcarnitine	Lipid
HUBMet001082	Histamine	Amino Acid
HUBMet001083	HWESASLLR	Peptide
HUBMet001084	HXGXA	Peptide
HUBMet001085	hydroxybupropion	Xenobiotics
HUBMet001086	hydroxyhexadecadienylcarnitine	Lipid
HUBMet001087	3-hydroxyhexadecanoylcarnitine	Lipid
HUBMet001088	hydroxyisovaleroyl carnitine	Amino Acid
HUBMet001089	hyodeoxycholate	Lipid
HUBMet001090	indoleacrylate	Amino Acid
HUBMet001091	indolepropionylglycine	Amino Acid
HUBMet001092	inositol 1-phosphate	Lipid
HUBMet001093	isoursodeoxycholate sulfate	Lipid
HUBMet001094	ketopioglitazone	Xenobiotics
HUBMet001095	Kynurenic acid	Others
HUBMet001096	lactose	Carbohydrate
HUBMet001097	leucylglutamine	Peptide
HUBMet001098	leucylphenylalanine	Peptide
HUBMet001099	Leukotriene B4	Lipid
HUBMet001100	levulinoylcarnitine	Xenobiotics
HUBMet001101	linolenate	Lipid
HUBMet001102	linoleoyl-linolenoyl-glycerol (18:2/18:3)	Lipid
HUBMet001103	LysoPC(18:1)	Lipid
HUBMet001104	Mannitol	Carbohydrate
HUBMet001105	mead acid (20:3n9)	Lipid
HUBMet001106	methionylalanine	Peptide
HUBMet001107	methylmalonylcarnitine	Lipid
HUBMet001108	methylnaphthyl sulfate	Xenobiotics
HUBMet001109	methylsuccinoylcarnitine	Amino Acid
HUBMet001110	Mycophenolic acid	Xenobiotics
HUBMet001111	n-acetyl-s-allyl-l-cysteine	Xenobiotics
HUBMet001112	n-carbamoylalanine	Amino Acid
HUBMet001113	n-carbamoylvaline	Amino Acid
HUBMet001114	n-desmethyl tramadol	Xenobiotics
HUBMet001115	n-lactoyl isoleucine	Amino Acid
HUBMet001116	n-lactoyl leucine	Amino Acid
HUBMet001117	n-lactoyl phenylalanine	Amino Acid
HUBMet001118	n-lactoyl tyrosine	Amino Acid
HUBMet001119	n-lactoyl valine	Amino Acid
HUBMet001120	n-stearoyl-sphinganine (d18:0/18:0)	Lipid
HUBMet001121	n-stearoylserine	Lipid
HUBMet001122	n,n-dimethyl-5-aminovalerate	Amino Acid
HUBMet001123	N,N-dimethyl-pro-pro	Peptide
HUBMet001124	n,o-didesmethylvenlafaxine glucuronide	Xenobiotics
HUBMet001125	naringenin 7-glucuronide	Xenobiotics
HUBMet001126	norcotinine	Xenobiotics
HUBMet001127	o-acetylhomoserine	Amino Acid
HUBMet001128	o-desmethyltramadol	Xenobiotics
HUBMet001129	o-desmethyltramadol glucuronide	Xenobiotics
HUBMet001130	o-desmethylvenlafaxine	Xenobiotics
HUBMet001131	octadecadienylcarnitine	Lipid
HUBMet001132	Orotic acid	Nucleotide
HUBMet001133	oxindolylalanine	Amino Acid
HUBMet001134	palmitoleoyl-oleoyl-glycerol (16:1/18:1)	Lipid
HUBMet001135	pantoate	Cofactors and Vitamins
HUBMet001136	PC(32:1)	Lipid
HUBMet001137	PC(40:4)	Lipid
HUBMet001138	PC(40:8)	Lipid
HUBMet001139	PC(42:5)	Lipid
HUBMet001140	PE(34:1)	Lipid
HUBMet001141	PE(34:2)	Lipid
HUBMet001142	PE(36:4)	Lipid
HUBMet001143	phenylalanylalanine	Peptide
HUBMet001144	phenylalanylarginine	Peptide
HUBMet001145	phenylalanylserine	Peptide
HUBMet001146	Phenylalanyltryptophan	Peptide
HUBMet001147	PC ae c40:0	Lipid
HUBMet001148	PC aa c30:2	Lipid
HUBMet001149	PC aa c38:1	Lipid
HUBMet001150	PI(36:2)	Lipid
HUBMet001151	PI(36:4)	Lipid
HUBMet001152	PI(38:4)	Lipid
HUBMet001153	PI(38:5)	Lipid
HUBMet001154	pimelylcarnitine	Lipid
HUBMet001155	Prednisolone	Xenobiotics
HUBMet001156	Pregabalin	Xenobiotics
HUBMet001157	prolylalanine	Peptide
HUBMet001158	prolylproline	Peptide
HUBMet001159	propenoylcarnitine	Lipid
HUBMet001160	Pseudoephedrine	Xenobiotics
HUBMet001161	Pyridostigmine	Xenobiotics
HUBMet001162	Pyroglutamic acid	Amino Acid
HUBMet001163	pyroglutamylvaline	Peptide
HUBMet001164	Ranitidine	Xenobiotics
HUBMet001165	Retinal	Xenobiotics
HUBMet001166	ribose	Carbohydrate
HUBMet001167	s-carboxymethyl-l-cysteine	Xenobiotics
HUBMet001168	Sedoheptulose	Carbohydrate
HUBMet001169	serylleucine	Peptide
HUBMet001170	Spermine	Amino Acid
HUBMet001171	Succinic acid	Energy
HUBMet001172	succinoyltaurine	Amino Acid
HUBMet001173	Tadalafil	Xenobiotics
HUBMet001174	taurolithocholate	Lipid
HUBMet001175	tetrahydrocortisol sulfate	Lipid
HUBMet001176	tetrahydrocortisone glucuronide	Lipid
HUBMet001177	Thromboxane B2	Lipid
HUBMet001178	Topiramate	Xenobiotics
HUBMet001179	Tramadol	Xenobiotics
HUBMet001180	trans-2-hexenoylglycine	Lipid
HUBMet001181	tryptophylasparagine	Peptide
HUBMet001182	Ureidopropionic acid	Amino Acid
HUBMet001183	valylarginine	Peptide
HUBMet001184	valylphenylalanine	Peptide
HUBMet001185	Venlafaxine	Xenobiotics
HUBMet001186	veratric acid	Xenobiotics
HUBMet001187	(15:2)-anacardic acid	Xenobiotics
HUBMet001188	(2-butoxyethoxy)acetic acid	Xenobiotics
HUBMet001189	(2 or 3)-decenoate (10:1n8 or n7)	Lipid
HUBMet001190	(s)-(-)-2-hydroxyisocaproic acid	Others
HUBMet001191	[H]HWESASLLR[OH]	Peptide
HUBMet001192	1-(1-enyl-oleoyl)-2-docosahexaenoyl-GPE (p-18:1/22:6)	Lipid
HUBMet001193	1-carboxyethyltyrosine	Amino Acid
HUBMet001194	1-docosapentaenoylglycerophosphocholine	Lipid
HUBMet001195	1-erucoyl-GPC (22:1)	Lipid
HUBMet001196	1-Hexadecanol	Lipid
HUBMet001197	1-kestose	Xenobiotics
HUBMet001198	1-linolenoyl-GPE (18:3)	Lipid
HUBMet001199	1-linoleoyl-2-docosapentaenyol-GPC (18:2/22:5n3)	Lipid
HUBMet001200	1-meadoyl-GPC (20:3n9)	Lipid
HUBMet001201	1-Methyladenosine	Nucleotide
HUBMet001202	1-Methylguanosine	Nucleotide
HUBMet001203	1-Methylhistamine	Amino Acid
HUBMet001204	1-myristoyl-2-docosahexaenoyl-GPC (14:0/22:6)	Lipid
HUBMet001205	1-myristoyl-2-eicosapentaenoyl-GPC (14:0/20:5)	Lipid
HUBMet001206	1-O-hexadecyl-GPC	Lipid
HUBMet001207	1-oleoyl-2-docosapentaenoyl-GPC (18:1/22:5n3)	Lipid
HUBMet001208	1-palmitoleoyl-3-oleoyl-glycerol (16:1/18:1)	Lipid
HUBMet001209	1-palmitoleoyl-GPE (16:1)	Lipid
HUBMet001210	1-palmitoyl-2-dihomo-linolenoyl-GPC (16:0/20:3)	Lipid
HUBMet001211	1-palmitoyl-2-gamma-linolenoyl-GPC (16:0/18:3n6)	Lipid
HUBMet001212	1-palmitoyl-2-oleoyl-GPS (16:0/18:1)	Lipid
HUBMet001213	1-palmitoyl-2-palmitoleoyl-GPE (16:0/16:1)	Lipid
HUBMet001214	1-palmitoyl-2-pentadecanoyl-GPC (16:0/15:0)	Lipid
HUBMet001215	1-palmitoylplasmenylethanolamine	Lipid
HUBMet001216	1-palmityl-GPE (o-16:0)	Lipid
HUBMet001217	1-pentadecanoyl-2-arachidonoyl-GPC (15:0/20:4)	Lipid
HUBMet001218	1-pentadecanoyl-2-docosahexaenoyl-GPC (15:0/22:6)	Lipid
HUBMet001219	1-pentadecanoyl-2-oleoyl-GPC (15:0/18:1)	Lipid
HUBMet001220	1-stearoyl-2-adrenoyl-GPC (18:0/22:4)	Lipid
HUBMet001221	1-stearoyl-2-linoleoyl-GPS (18:0/18:2)	Lipid
HUBMet001222	1,1-kestotetraose	Xenobiotics
HUBMet001223	1,2-dimyristoyl-GPC (14:0/14:0)	Lipid
HUBMet001224	1,2-dipalmitoyl-GPE (16:0/16:0)	Lipid
HUBMet001225	1,2-propanediol	Lipid
HUBMet001226	1,3-dimethyluric acid	Xenobiotics
HUBMet001227	1,3,7-trimethyluric acid	Xenobiotics
HUBMet001228	1,5-anhydro-d-sorbitol	Carbohydrate
HUBMet001229	10-hydroxystearate	Lipid
HUBMet001230	10-hydroxywarfarin	Xenobiotics
HUBMet001231	15-HETE	Lipid
HUBMet001232	17-alpha-hydroxyprogesterone	Lipid
HUBMet001233	17-OH-Pregnenolone	Lipid
HUBMet001234	2-aminobutyric acid	Amino Acid
HUBMet001235	2-aminoethanol	Lipid
HUBMet001236	2-deoxytetronic acid	Others
HUBMet001237	2-docosahexaenoylglycerol (22:6)	Lipid
HUBMet001238	2-Hydroxybutyric acid	Others
HUBMet001239	2-hydroxyfluorene sulfate	Xenobiotics
HUBMet001240	2-hydroxyisobutyric acid	Others
HUBMet001241	2-hydroxyisocaproic acid	Others
HUBMet001242	2-hydroxyisovalerylcarnitine	Lipid
HUBMet001243	2-hydroxymyristate	Lipid
HUBMet001244	2-hydroxyphenylacetate sulfate	Amino Acid
HUBMet001245	2-methoxyhydroquinone glucuronide	Xenobiotics
HUBMet001246	2-myristoyl-GPC (14:0)	Lipid
HUBMet001247	2-myristoylglycerol (14:0)	Lipid
HUBMet001248	2-oleoyl-GPE (18:1)	Lipid
HUBMet001249	2-palmitoylglycero	Lipid
HUBMet001250	2-phosphoglycerate	Carbohydrate
HUBMet001251	2-propyl-2-pentenoate (2-ene-valproate)	Xenobiotics
HUBMet001252	2-propyl-4-pentenoate (4-ene-valproate)	Xenobiotics
HUBMet001253	2-propylpentanoate (valproate)	Xenobiotics
HUBMet001254	2-Methoxyestradiol	Lipid
HUBMet001255	2,3-dimethylsuccinic acid	Others
HUBMet001256	2,6-diaminooimelic acid	Others
HUBMet001257	20-hydroxyprogesterone	Lipid
HUBMet001258	21-hydroxypregnenolone monosulfate	Lipid
HUBMet001259	3-(3-hydroxyphenyl)-3-hydroxypropionic acid	Others
HUBMet001260	3-(4-hydroxyphenyl)propionate	Amino Acid
HUBMet001261	3-hydroxy-hexadecenoylcarnitine	Lipid
HUBMet001262	3-hydroxy-octadecanoylcarnitine	Lipid
HUBMet001263	3-hydroxy-tetradecanoylcarnitine	Lipid
HUBMet001264	3-Hydroxyanthranilic acid	Amino Acid
HUBMet001265	3-Hydroxybutyric acid	Others
HUBMet001266	3-hydroxyindolin-2-one	Xenobiotics
HUBMet001267	3-hydroxyisobutyric acid	Others
HUBMet001268	3-Hydroxyisovaleric acid	Others
HUBMet001269	3-hydroxykynurenine	Amino Acid
HUBMet001270	3-hydroxypalmitate	Lipid
HUBMet001271	3-hydroxyphenylacetate sulfate	Amino Acid
HUBMet001272	3-Hydroxyphenylacetic acid	Amino Acid
HUBMet001273	3-hydroxypropanoate	Lipid
HUBMet001274	3-hydroxystearate	Lipid
HUBMet001275	3-hydroxyvalproate	Xenobiotics
HUBMet001276	3-indolebutyric acid	Amino Acid
HUBMet001277	3-Methoxybenzenepropanoic acid	Xenobiotics
HUBMet001278	3-methyl-2-oxopentanoate	Amino Acid
HUBMet001279	3-Methyl-2-oxovaleric acid	Others
HUBMet001280	3-methylglutarate	Lipid
HUBMet001281	3-Methylglutarylcarnitine	Lipid
HUBMet001282	3-methylurate	Xenobiotics
HUBMet001283	3-Phosphoglyceric acid	Carbohydrate
HUBMet001284	3-sialyllactose	Carbohydrate
HUBMet001285	3-sulfo-l-alanine	Amino Acid
HUBMet001286	3,3',5-triiodo-l-thyronine	Amino Acid
HUBMet001287	3,4-dihydroxyphenylacetate sulfate	Amino Acid
HUBMet001288	3,4,5-trimethoxycinnamic acid	Others
HUBMet001289	4-Acetamidobutanoic acid	Amino Acid
HUBMet001290	4-aminophenol sulfate	Xenobiotics
HUBMet001291	4-HDoHE	Lipid
HUBMet001292	4-hydroxybenzaldehyde	Xenobiotics
HUBMet001293	4-Hydroxybenzoic acid	Cofactors and Vitamins
HUBMet001294	4-Hydroxynonenal	Lipid
HUBMet001295	4-hydroxyphenylacetatoylcarnitine	Amino Acid
HUBMet001296	4-Hydroxyproline	Amino Acid
HUBMet001297	4-methylbenzenesulfonate	Xenobiotics
HUBMet001298	4-Nitrophenol	Xenobiotics
HUBMet001299	4-oxo-retinoic acid	Cofactors and Vitamins
HUBMet001300	4-phenylbutyrate	Xenobiotics
HUBMet001301	4-Pyridoxic acid	Cofactors and Vitamins
HUBMet001302	4-ureidobutyrate	Nucleotide
HUBMet001303	4-vinylphenylsulfate	Xenobiotics
HUBMet001304	5-aminovalerate	Amino Acid
HUBMet001305	5-HETrE	Lipid
HUBMet001306	5-Hydroxyindoleacetic acid	Amino Acid
HUBMet001307	5-hydroxytryptophan	Amino Acid
HUBMet001308	5-hydroxyvalproate	Xenobiotics
HUBMet001309	5,8-tetradecadienoate	Lipid
HUBMet001310	5alpha-pregnan-3beta,20alpha-diol monosulfate	Lipid
HUBMet001311	6-hydroxywarfarin	Xenobiotics
HUBMet001312	6-phosphogluconate	Carbohydrate
HUBMet001313	7-beta-hydroxycholesterol	Lipid
HUBMet001314	7-hydroxycholesterol	Lipid
HUBMet001315	7-hydroxywarfarin	Xenobiotics
HUBMet001316	8-hydroxyoctanoate	Lipid
HUBMet001317	8-hydroxywarfarin	Xenobiotics
HUBMet001318	9-HODE	Lipid
HUBMet001319	Acetoacetic acid	Others
HUBMet001320	Acetylglycine	Amino Acid
HUBMet001321	aconitate	Energy
HUBMet001322	aconitic acid	Energy
HUBMet001323	act(10:0)	Lipid
HUBMet001324	act(10:1)	Lipid
HUBMet001325	act(12:0)	Lipid
HUBMet001326	act(12:1)	Lipid
HUBMet001327	act(14:1)	Lipid
HUBMet001328	act(14:2)	Lipid
HUBMet001329	act(16:0)	Lipid
HUBMet001330	act(18:0)	Lipid
HUBMet001331	act(18:1)	Lipid
HUBMet001332	act(18:2)	Lipid
HUBMet001333	acylcarnitine	Amino Acid
HUBMet001334	adenosine 2'-monophosphate (2'-AMP)	Nucleotide
HUBMet001335	adenosine 3'-monophosphate (3'-AMP)	Nucleotide
HUBMet001336	Adenosine monophosphate (AMP)	Nucleotide
HUBMet001337	adrenoylcarnitine (c22:4)	Lipid
HUBMet001338	Aldosterone	Lipid
HUBMet001339	Allantoic acid	Nucleotide
HUBMet001340	allo-threonine	Amino Acid
HUBMet001341	alpha-glutamylglycine	Peptide
HUBMet001342	Aminoadipic acid	Amino Acid
HUBMet001343	aminobutyrate	Amino Acid
HUBMet001344	Amoxicillin	Xenobiotics
HUBMet001345	andro steroid monosulfate	Lipid
HUBMet001346	androstanediol	Lipid
HUBMet001347	4-androsten-3beta,17beta-diol disulfate	Lipid
HUBMet001348	Androst-5-ene-3beta,17beta-diol	Lipid
HUBMet001349	Androstenedione	Lipid
HUBMet001350	Arachidonic acid	Lipid
HUBMet001351	arachidonoyl ethanolamide	Lipid
HUBMet001352	arachidonoyl-GPC	Lipid
HUBMet001353	arachidonoylglycerophosphoinositol	Lipid
HUBMet001354	Arecaidine	Others
HUBMet001355	arginylleucine	Peptide
HUBMet001356	arginylphenylalanine	Peptide
HUBMet001357	astaxanthin	Cofactors and Vitamins
HUBMet001358	Atorvastatin (Liprimar)	Xenobiotics
HUBMet001359	Azelaic acid	Others
HUBMet001360	Benzoic acid	Cofactors and Vitamins
HUBMet001361	beta-guanidinopropanoate	Xenobiotics
HUBMet001362	beta pregnanolone	Lipid
HUBMet001363	Bilirubin	Cofactors and Vitamins
HUBMet001364	bilirubin (e;e)	Cofactors and Vitamins
HUBMet001365	Biotin	Cofactors and Vitamins
HUBMet001366	bradykinin, hydroxy-pro	Peptide
HUBMet001367	c38:6 pc plasmalogen	Lipid
HUBMet001368	c38:6 pe plasmalogen	Lipid
HUBMet001369	c38:7 pe plasmalogen	Lipid
HUBMet001370	Caffeic acid	Others
HUBMet001371	Caproic acid	Lipid
HUBMet001372	Carnitine 16:0	Lipid
HUBMet001373	Carnitine 3:0	Lipid
HUBMet001374	Carnitine 4:0	Lipid
HUBMet001375	Carnitine 6:0	Lipid
HUBMet001376	Carnitine 8:0	Lipid
HUBMet001377	CE(14:0)	Lipid
HUBMet001378	CE(17:1)	Lipid
HUBMet001379	CE(18:0)	Lipid
HUBMet001380	CE(20:2)	Lipid
HUBMet001381	CE(22:6)	Lipid
HUBMet001382	CE(15:0)	Lipid
HUBMet001383	CE(17:0)	Lipid
HUBMet001384	CE(22:5)	Lipid
HUBMet001385	ce-oxid(20:4)	Lipid
HUBMet001386	Cephalexin	Xenobiotics
HUBMet001387	Cer (cooh) c14:1	Lipid
HUBMet001388	Cer (oh) c16:1	Lipid
HUBMet001389	Cer (oh) c38:0	Lipid
HUBMet001390	Cer 1p c26:3	Lipid
HUBMet001391	Cer 1p c26:4	Lipid
HUBMet001392	Cer c20:3	Lipid
HUBMet001393	Cer c24:3	Lipid
HUBMet001394	Cer(34:1)	Lipid
HUBMet001395	Cer(40:0)	Lipid
HUBMet001396	Cer(40:1)	Lipid
HUBMet001397	Cer(40:2)	Lipid
HUBMet001398	Cer(41:0)	Lipid
HUBMet001399	Cer(41:1)	Lipid
HUBMet001400	Cer(41:2)	Lipid
HUBMet001401	Cer(42:0)	Lipid
HUBMet001402	Cer(42:1)	Lipid
HUBMet001403	Cer(42:10)	Lipid
HUBMet001404	Cer(42:11)	Lipid
HUBMet001405	Cer(42:2)	Lipid
HUBMet001406	Cer(44:11)	Lipid
HUBMet001407	Cer(d32:1)	Lipid
HUBMet001408	Cer(d33:1)	Lipid
HUBMet001409	Cer(d34:0)	Lipid
HUBMet001410	Cer(d34:1)	Lipid
HUBMet001411	Cer(d34:2)	Lipid
HUBMet001412	Cer(d36:1)	Lipid
HUBMet001413	Cer(d38:1)	Lipid
HUBMet001414	Cer(d39:1)	Lipid
HUBMet001415	Cer(d40:0)	Lipid
HUBMet001416	Cer(d40:1)	Lipid
HUBMet001417	Cer(d40:2)	Lipid
HUBMet001418	Cer(d41:1)	Lipid
HUBMet001419	Cer(d42:0)	Lipid
HUBMet001420	Cer(d42:1)	Lipid
HUBMet001421	Cer(d42:2)	Lipid
HUBMet001422	Cer(d43:1)	Lipid
HUBMet001423	Cer(d44:1)	Lipid
HUBMet001424	Ceramide (d18:1/17:0, d17:1/18:0)	Lipid
HUBMet001425	chenodeoxycholic acid sulfate	Lipid
HUBMet001426	Chlorothiazide	Xenobiotics
HUBMet001427	Cholesterol sulfate	Lipid
HUBMet001428	Ciprofloxacin	Xenobiotics
HUBMet001429	cis-11,14-eicosadienoic acid	Lipid
HUBMet001430	cis-11,14,17-eicosatrienoic acid methyl ester	Lipid
HUBMet001431	cis-vaccenate	Lipid
HUBMet001432	cis androsterone	Lipid
HUBMet001433	citalopram propionate	Xenobiotics
HUBMet001434	citramalate	Amino Acid
HUBMet001435	Citric acid	Energy
HUBMet001436	Clarithromycin	Xenobiotics
HUBMet001437	Cortexolone	Lipid
HUBMet001438	cortexone	Lipid
HUBMet001439	cortisol sulfate	Lipid
HUBMet001440	Cyclic AMP	Nucleotide
HUBMet001441	d-2-aminobutyric acid	Others
HUBMet001442	d-arabinose	Carbohydrate
HUBMet001443	d-erythronolactone	Carbohydrate
HUBMet001444	D-Fructose	Carbohydrate
HUBMet001445	D-Glucose	Carbohydrate
HUBMet001446	D-Lactic acid	Others
HUBMet001447	d-malic acid	Amino Acid
HUBMet001448	D-Mannose	Carbohydrate
HUBMet001449	DG(16:0_18:1)	Lipid
HUBMet001450	DG(18:1_18:1)	Lipid
HUBMet001451	DG(18:1_18:2)	Lipid
HUBMet001452	DAG(32:1)	Lipid
HUBMet001453	DAG(34:1)	Lipid
HUBMet001454	DAG(34:2)	Lipid
HUBMet001455	DAG(36:2)	Lipid
HUBMet001456	DAG(36:3)	Lipid
HUBMet001457	DAG(36:4)	Lipid
HUBMet001458	daidzein glucuronide	Xenobiotics
HUBMet001459	de(carboxymethoxy) cetirizine acetic acid	Xenobiotics
HUBMet001460	decanoic acid	Lipid
HUBMet001461	Dehydroepiandrosterone	Lipid
HUBMet001462	delta-tocopherol	Cofactors and Vitamins
HUBMet001463	Deoxycholic acid	Lipid
HUBMet001464	deoxycholic acid (12 or 24)-sulfate	Lipid
HUBMet001465	deoxycholic acid 3-sulfate	Lipid
HUBMet001466	deoxycholic acid sulfate	Lipid
HUBMet001467	desmethylcitalopram	Xenobiotics
HUBMet001468	desoxyhexose	Carbohydrate
HUBMet001469	DG(30:0)	Lipid
HUBMet001470	DG(30:1)	Lipid
HUBMet001471	DG(32:0)	Lipid
HUBMet001472	DG(32:2)	Lipid
HUBMet001473	DG(34:0)	Lipid
HUBMet001474	DG(34:3)	Lipid
HUBMet001475	DG(36:1)	Lipid
HUBMet001476	DG(36:5)	Lipid
HUBMet001477	DG(38:5)	Lipid
HUBMet001478	DG(44:6)	Lipid
HUBMet001479	DG(28:0)	Lipid
HUBMet001480	DG(33:1)	Lipid
HUBMet001481	DG(33:3)	Lipid
HUBMet001482	DG(38:3)	Lipid
HUBMet001483	DG(38:4)	Lipid
HUBMet001484	DG(38:6)	Lipid
HUBMet001485	DG(39:2)	Lipid
HUBMet001486	DG(42:7)	Lipid
HUBMet001487	DG(44:7)	Lipid
HUBMet001488	diacylglycerol (12:0/18:1, 14:0/16:1, 16:0/14:1)	Lipid
HUBMet001489	dibutyl sulfosuccinate	Xenobiotics
HUBMet001490	dicarboxylacylcarnitines	Lipid
HUBMet001491	diclofenac	Xenobiotics
HUBMet001492	dihomo-linoleate	Lipid
HUBMet001493	dihydroprogesterone	Lipid
HUBMet001494	Dihydrotestosterone	Lipid
HUBMet001495	dihydroxyphenylalanine	Amino Acid
HUBMet001496	dimethyl sulfoxide (DMSO)	Xenobiotics
HUBMet001497	Dimethylarginine	Amino Acid
HUBMet001498	dimethylmalonic acid	Lipid
HUBMet001499	DL-2-Aminooctanoic acid	Others
HUBMet001500	Dimethylguanidino valeric acid	Amino Acid
HUBMet001501	Docosahexaenoic acid	Lipid
HUBMet001502	docosapentaenoylcarnitine (c22:5n3)	Lipid
HUBMet001503	Doxycycline	Xenobiotics
HUBMet001504	dulcitol	Carbohydrate
HUBMet001505	echinatin	Xenobiotics
HUBMet001506	EIC(c20h28o4)	Lipid
HUBMet001507	EIC(c20h30o3)	Lipid
HUBMet001508	EIC(c20h32o3)	Lipid
HUBMet001509	EIC(c20h33o3)	Lipid
HUBMet001510	Eicosadienamide (20:2)	Lipid
HUBMet001511	eicosenamide (20:1)	Lipid
HUBMet001512	Elaidic acid	Lipid
HUBMet001513	enterolactone sulfate	Xenobiotics
HUBMet001514	epiandrosterone glucuronide	Lipid
HUBMet001515	Estradiol	Lipid
HUBMet001516	Estriol	Lipid
HUBMet001517	Estrone	Lipid
HUBMet001518	ethyl beta-glucopyranoside	Xenobiotics
HUBMet001519	eudesmic acid	Others
HUBMet001520	undecylic acid	Lipid
HUBMet001521	FA(12:1)	Lipid
HUBMet001522	tridecylic acid	Lipid
HUBMet001523	FA(14:1)	Lipid
HUBMet001524	physeteric acid	Lipid
HUBMet001525	pentadecylic acid	Lipid
HUBMet001526	FA(15:1)	Lipid
HUBMet001527	FA(16:1)	Lipid
HUBMet001528	FA(16:1)-oh	Lipid
HUBMet001529	FA(16:2)	Lipid
HUBMet001530	FA(16:3)	Lipid
HUBMet001531	FA(17:1)	Lipid
HUBMet001532	FA(18:0)-oh	Lipid
HUBMet001533	FA(18:1)-oh	Lipid
HUBMet001534	FA(18:2)	Lipid
HUBMet001535	FA(18:2)-oh	Lipid
HUBMet001536	FA(18:3)	Lipid
HUBMet001537	linolenic acid	Lipid
HUBMet001538	FA(18:4)	Lipid
HUBMet001539	FA(19:1)	Lipid
HUBMet001540	FA(20:1)	Lipid
HUBMet001541	eicosenoic acid	Lipid
HUBMet001542	FA(20:2)	Lipid
HUBMet001543	FA(20:3)	Lipid
HUBMet001544	eicosatrienoic acid	Lipid
HUBMet001545	homo gamma linolenic acid	Lipid
HUBMet001546	FA(20:4)	Lipid
HUBMet001547	FA(20:5)	Lipid
HUBMet001548	Eicosapentaenoic acid	Lipid
HUBMet001549	FA(21:0)	Lipid
HUBMet001550	Behenic acid	Lipid
HUBMet001551	docosadienoic acid	Lipid
HUBMet001552	FA(22:3)	Lipid
HUBMet001553	FA(22:4)	Lipid
HUBMet001554	FA(22:5)	Lipid
HUBMet001555	FA(22:6)	Lipid
HUBMet001556	FA(23:0)	Lipid
HUBMet001557	lignoceric acid	Lipid
HUBMet001558	FA(24:1)	Lipid
HUBMet001559	Nervonic acid	Lipid
HUBMet001560	cerotic acid	Lipid
HUBMet001561	montanic acid	Lipid
HUBMet001562	FA(10:0)	Lipid
HUBMet001563	FA(11:0)	Lipid
HUBMet001564	Fatty acid 11:1(10z)	Lipid
HUBMet001565	FA(12:0)	Lipid
HUBMet001566	Fatty acid 12:0(5z)	Lipid
HUBMet001567	FA(14:0)	Lipid
HUBMet001568	Fatty acid 14:1(9z)	Lipid
HUBMet001569	FA(15:0)	Lipid
HUBMet001570	FA(16:0)-oh	Lipid
HUBMet001571	Fatty acid 16:1(9z)	Lipid
HUBMet001572	FA(17:0)	Lipid
HUBMet001573	Fatty acid 17:1(10z)	Lipid
HUBMet001574	FA(18:0)	Lipid
HUBMet001575	Fatty acid 18:1(9z)	Lipid
HUBMet001576	Fatty acid 18:2(9z,12z)	Lipid
HUBMet001577	Fatty acid 18:3(n-3/n-6)	Lipid
HUBMet001578	Fatty acid 18:4(6z,9z,12z,15z)	Lipid
HUBMet001579	Fatty acid 19:1(10z)	Lipid
HUBMet001580	Fatty acid 20:1(9z/11z)	Lipid
HUBMet001581	Fatty acid 20:2(11z,14z)	Lipid
HUBMet001582	Fatty acid 20:3(n-3/n-6)	Lipid
HUBMet001583	Fatty acid 20:4(5z,8z,11z,14z)	Lipid
HUBMet001584	Fatty acid 20:5(5z,8z,11z,14z,17z)	Lipid
HUBMet001585	Fatty acid 22:4(7z,10z,13z,16z)	Lipid
HUBMet001586	Fatty acid 22:5(7z,10z,13z,16z,19z)	Lipid
HUBMet001587	Fatty acid 22:6(4z,7z,10z,13z,16z,19z)	Lipid
HUBMet001588	FA(6:0)	Lipid
HUBMet001589	FA(7:0)	Lipid
HUBMet001590	FA(8:0)	Lipid
HUBMet001591	FA(9:0)	Lipid
HUBMet001592	fibrinopeptide a	Peptide
HUBMet001593	fibrinopeptide a (3-15)	Peptide
HUBMet001594	fibrinopeptide a (4-15)	Peptide
HUBMet001595	fibrinopeptide a (5-16)	Peptide
HUBMet001596	fibrinopeptide a (7-16)	Peptide
HUBMet001597	fibrinopeptide a, des-ala	Peptide
HUBMet001598	fibrinopeptide a, phosphono-ser	Peptide
HUBMet001599	fibrinopeptide b	Peptide
HUBMet001600	fibrinopeptide b (1-11)	Peptide
HUBMet001601	fibrinopeptide b (1-12)	Peptide
HUBMet001602	fibrinopeptide b (1-9)	Peptide
HUBMet001603	Fluconazole	Xenobiotics
HUBMet001604	Fluvoxamine	Xenobiotics
HUBMet001605	fucose	Carbohydrate
HUBMet001606	GalCer sulf (oh) c14:3	Lipid
HUBMet001607	GalCer sulf (oh, cooh) c14:2	Lipid
HUBMet001608	GalCer sulf (oh, cooh) c14:3	Lipid
HUBMet001609	GalCer sulf c14:0	Lipid
HUBMet001610	GalCer sulf c18:0	Lipid
HUBMet001611	GalCer sulf c24:2	Lipid
HUBMet001612	gamma-Aminobutyric acid	Amino Acid
HUBMet001613	Gemfibrozil	Xenobiotics
HUBMet001614	Gentisic acid	Amino Acid
HUBMet001615	GlcCer c22:2	Lipid
HUBMet001616	GlcCer(d34:1)	Lipid
HUBMet001617	GlcCer(d38:1)	Lipid
HUBMet001618	GlcCer(d40:1)	Lipid
HUBMet001619	GlcCer(d41:1)	Lipid
HUBMet001620	GlcCer(d42:1)	Lipid
HUBMet001621	GlcCer(d42:2)	Lipid
HUBMet001622	Glimepiride	Xenobiotics
HUBMet001623	glu-gly-asn-val	Peptide
HUBMet001624	glucose-6-phosphate	Carbohydrate
HUBMet001625	glutamate, gamma-methyl ester	Amino Acid
HUBMet001626	glutamine-leucine	Peptide
HUBMet001627	Glutaric acid	Others
HUBMet001628	glutarylcarnitine	Lipid
HUBMet001629	glutathione, oxidized (GSSG)	Amino Acid
HUBMet001630	glutathione, reduced (GSH)	Amino Acid
HUBMet001631	Glyceric acid	Others
HUBMet001632	glycerol(16:0/0:0/0:0)	Lipid
HUBMet001633	glycerol(18:1(9z)/0:0/0:0)	Lipid
HUBMet001634	glycerol(18:2(9z,12z)/0:0/0:0)	Lipid
HUBMet001635	glycerophosphoglycerol	Lipid
HUBMet001636	glycodeoxycholate glucuronide	Lipid
HUBMet001637	Glycolic acid	Others
HUBMet001638	glycosyl-n-behenoyl-sphingosine (d18:1/22:0)	Lipid
HUBMet001639	glycosyl-n-tricosanoyl-sphingadienine (d18:2/23:0)	Lipid
HUBMet001640	glycoursodeoxycholate sulfate	Lipid
HUBMet001641	Glycoursodeoxycholic acid	Lipid
HUBMet001642	glycylglycine	Peptide
HUBMet001643	2-guanidinobutanoate	Amino Acid
HUBMet001644	Guanine	Nucleotide
HUBMet001645	Guanosine diphosphate	Nucleotide
HUBMet001646	Guanosine monophosphate	Nucleotide
HUBMet001647	Hepes	Xenobiotics
HUBMet001648	heptadecanoate	Lipid
HUBMet001649	heptadecenamide (17:1)	Lipid
HUBMet001650	heptaethylene glycol	Xenobiotics
HUBMet001651	heptanoate	Lipid
HUBMet001652	HETE	Lipid
HUBMet001653	hexadecadienylcarnitine	Lipid
HUBMet001654	hexaethylene glycol	Xenobiotics
HUBMet001655	histidylisoleucine	Peptide
HUBMet001656	histidylleucine	Peptide
HUBMet001657	histidyltryptophan	Peptide
HUBMet001658	N-Acetylgalactosamine	Carbohydrate
HUBMet001659	HNAc-H2-dH ((N-acetylhexosamine) -tetrahexose-deoxyhexose)	Carbohydrate
HUBMet001660	HNAc-H4 ((N-acetylhexosamine) -tetrahexose)	Carbohydrate
HUBMet001661	HOCA	Xenobiotics
HUBMet001662	Homocysteine	Amino Acid
HUBMet001663	homovanillate sulfate	Amino Acid
HUBMet001664	Homovanillic acid	Others
HUBMet001665	homoveratric acid	Xenobiotics
HUBMet001666	Hydrocinnamic acid	Others
HUBMet001667	hydroxy-octadec-1-enoylcarnitine	Lipid
HUBMet001668	hydroxy-octadec-2-enoylcarnitine	Lipid
HUBMet001669	hydroxy fatty acid 16:0	Lipid
HUBMet001670	hydroxy fatty acid 18:0	Lipid
HUBMet001671	hydroxylacylcarnitine	Lipid
HUBMet001672	hydroxyoctadecenoylcarnitine	Lipid
HUBMet001673	hydroxypioglitazone	Xenobiotics
HUBMet001674	hydroxypregnenolonedisulfate	Lipid
HUBMet001675	hydroxypropionylcarnitine	Lipid
HUBMet001676	hydroxystearate	Lipid
HUBMet001677	Indapamide	Xenobiotics
HUBMet001678	indole-5-carboxylic acid	Others
HUBMet001679	Indolelactic acid	Amino Acid
HUBMet001680	indomethacin	Xenobiotics
HUBMet001681	Indoxyl glucuronide	Amino Acid
HUBMet001682	inosine 5'-diphosphate	Nucleotide
HUBMet001683	fructose 1,6-diphosphate	Carbohydrate
HUBMet001684	isocaproate	Lipid
HUBMet001685	isoleucylthreonine	Peptide
HUBMet001686	isoleucylvaline	Peptide
HUBMet001687	isonicotinamide	Cofactors and Vitamins
HUBMet001688	l-3-phenyllactic acid	Others
HUBMet001689	L-Arginine	Amino Acid
HUBMet001690	l-asparagine anhydrous	Amino Acid
HUBMet001691	L-Aspartic acid	Amino Acid
HUBMet001692	L-Carnitine	Amino Acid
HUBMet001693	L-Cysteine	Amino Acid
HUBMet001694	L-Cystine	Amino Acid
HUBMet001695	L-Glutamic acid	Amino Acid
HUBMet001696	L-Glutamine	Amino Acid
HUBMet001697	L-Histidine	Amino Acid
HUBMet001698	L-Isoleucine	Amino Acid
HUBMet001699	L-Leucine	Amino Acid
HUBMet001700	L-Lysine	Amino Acid
HUBMet001701	L-Methionine	Amino Acid
HUBMet001702	L-Phenylalanine	Amino Acid
HUBMet001703	L-Pipecolic acid	Amino Acid
HUBMet001704	L-Proline	Amino Acid
HUBMet001705	l-saccharopine	Amino Acid
HUBMet001706	L-Serine	Amino Acid
HUBMet001707	L-Threonine	Amino Acid
HUBMet001708	L-Tryptophan	Amino Acid
HUBMet001709	L-Tyrosine	Amino Acid
HUBMet001710	L-Valine	Amino Acid
HUBMet001711	lactitol	Carbohydrate
HUBMet001712	Lamotrigine	Xenobiotics
HUBMet001713	Lathosterol	Lipid
HUBMet001714	lauric acid	Lipid
HUBMet001715	leucylasparagine	Peptide
HUBMet001716	leucylglutamate	Peptide
HUBMet001717	isoleucylphenylalanine	Peptide
HUBMet001718	leucylserine	Peptide
HUBMet001719	leukotriene b5	Lipid
HUBMet001720	Levetiracetam	Xenobiotics
HUBMet001721	Lidocaine	Xenobiotics
HUBMet001722	linoleamide 18:2(9z,12z)	Lipid
HUBMet001723	linoleate	Lipid
HUBMet001724	Linoleic acid	Lipid
HUBMet001725	linolenamide (18:3)	Lipid
HUBMet001726	linoleoyl-docosahexaenoyl-glycerol (18:2/22:6)	Lipid
HUBMet001727	lithocholate	Lipid
HUBMet001728	lithocholic acid sulfate	Lipid
HUBMet001729	losartan	Xenobiotics
HUBMet001730	lovastatin hydroxy acid	Xenobiotics
HUBMet001731	LPC-2o 16:0	Lipid
HUBMet001732	LPC-2o 18:0	Lipid
HUBMet001733	LysoPC(15:0)	Lipid
HUBMet001734	LysoPC(17:1)	Lipid
HUBMet001735	LysoPC(18:0)	Lipid
HUBMet001736	LysoPC(18:3)	Lipid
HUBMet001737	LysoPC(20:1)	Lipid
HUBMet001738	LysoPC(o-16:0)	Lipid
HUBMet001739	LPE-o 18:0	Lipid
HUBMet001740	LPE-p 19:1	Lipid
HUBMet001741	LPE-p 20:0	Lipid
HUBMet001742	LysoPE(16:0)	Lipid
HUBMet001743	LysoPE(18:0)	Lipid
HUBMet001744	LysoPE(18:2)	Lipid
HUBMet001745	LysoPE(20:4)	Lipid
HUBMet001746	LysoPE(22:6)	Lipid
HUBMet001747	LysoPE 18:1	Lipid
HUBMet001748	LysoPE 19:0	Lipid
HUBMet001749	LysoPE 20:0	Lipid
HUBMet001750	LysoPE 20:1	Lipid
HUBMet001751	LysoPE 20:2	Lipid
HUBMet001752	LysoPE 22:4	Lipid
HUBMet001753	lysopa 16:0	Lipid
HUBMet001754	LysoPC a c18:1	Lipid
HUBMet001755	LysoPC a c26:0	Lipid
HUBMet001756	LysoPC a c26:1	Lipid
HUBMet001757	LysoPC a c28:0	Lipid
HUBMet001758	LysoPC a c28:1	Lipid
HUBMet001759	LysoPE(14:0)	Lipid
HUBMet001760	LysoPC a c6:0	Lipid
HUBMet001761	lysylisoleucine	Peptide
HUBMet001762	lysylleucine	Peptide
HUBMet001763	lyxonate	Carbohydrate
HUBMet001764	m-tyramine sulfate	Amino Acid
HUBMet001765	Malic acid	Others
HUBMet001766	maltohexaose	Carbohydrate
HUBMet001767	maltopentaose	Carbohydrate
HUBMet001768	Maltotetraose	Carbohydrate
HUBMet001769	malyl-fumarylcarnitine	Lipid
HUBMet001770	margaramide (17:0)	Lipid
HUBMet001771	margaric acid	Lipid
HUBMet001772	Meloxicam	Xenobiotics
HUBMet001773	Methadone	Xenobiotics
HUBMet001774	methyl palmitate	Lipid
HUBMet001775	methyl vanillate sulfate	Xenobiotics
HUBMet001776	Methylmalonic acid	Others
HUBMet001777	methylphosphate	Nucleotide
HUBMet001778	Metronidazole	Xenobiotics
HUBMet001779	mianserine	Xenobiotics
HUBMet001780	Midazolam	Xenobiotics
HUBMet001781	Milnacipran	Xenobiotics
HUBMet001782	Mirtazapine	Xenobiotics
HUBMet001783	Moclobemide	Xenobiotics
HUBMet001784	Montelukast	Xenobiotics
HUBMet001785	Moxifloxacin	Xenobiotics
HUBMet001786	mycophenolic acid glucuronide	Xenobiotics
HUBMet001787	Myristic acid	Lipid
HUBMet001788	myristoleamide (14:1)	Lipid
HUBMet001789	myristoyl-linoleoyl-glycerol (14:0/18:2) [1]	Lipid
HUBMet001790	n-6-trimethyllysine	Amino Acid
HUBMet001791	n-acetyl-2-aminoadipate	Amino Acid
HUBMet001792	n-acetyl-4-chlorophenylalanine	Xenobiotics
HUBMet001793	N-Acetyl-D-tryptophan	Amino Acid
HUBMet001794	N-Acetyl-L-tyrosine	Amino Acid
HUBMet001795	n-acetyl sulfapyridine	Xenobiotics
HUBMet001796	n-acetylaspartic acid	Amino Acid
HUBMet001797	n-acetyltheanine	Xenobiotics
HUBMet001798	n-butyl oleate	Lipid
HUBMet001799	n-desalkylquetiapine	Xenobiotics
HUBMet001800	n-ethylglycinexylidide	Xenobiotics
HUBMet001801	n-linoleoylglycine	Lipid
HUBMet001802	n-methylalanine	Amino Acid
HUBMet001803	n-nervonoyl-sphingadiene (d18:2/24:1)	Lipid
HUBMet001804	n-octanoylglycine	Lipid
HUBMet001805	N-Oleoyl Glycine	Lipid
HUBMet001806	N-Oleoyl Leucine	Lipid
HUBMet001807	N-Oleoyl phenylalanine	Lipid
HUBMet001808	N-Oleoyl Serine	Lipid
HUBMet001809	n-oleoyl taurine	Lipid
HUBMet001810	n-succinyl-phenylalanine	Amino Acid
HUBMet001811	n-methyllysine	Amino Acid
HUBMet001812	N1-Acetylspermidine	Amino Acid
HUBMet001813	N1-Methyl-4-pyridone-3-carboxamide	Cofactors and Vitamins
HUBMet001814	n2-methylguanosine	Nucleotide
HUBMet001815	n6-acetyl-l-lysine	Amino Acid
HUBMet001816	Naringenin	Xenobiotics
HUBMet001817	Niacinamide	Cofactors and Vitamins
HUBMet001818	nicotinamide adenine dinucleotide (NAD+)	Cofactors and Vitamins
HUBMet001819	nicotinamide n-oxide	Cofactors and Vitamins
HUBMet001820	Nicotinamide riboside	Cofactors and Vitamins
HUBMet001821	nicotinate ribonucleoside	Cofactors and Vitamins
HUBMet001822	nicotinurate (nicotinoylglycine)	Cofactors and Vitamins
HUBMet001823	Nifedipine	Xenobiotics
HUBMet001824	nimesulide	Xenobiotics
HUBMet001825	nonadecenamide (19:1)	Lipid
HUBMet001826	nonadecenoate	Lipid
HUBMet001827	nonanoylcarnitine	Lipid
HUBMet001828	nornicotine	Xenobiotics
HUBMet001829	o-hydroxyatorvastatin	Xenobiotics
HUBMet001830	O-Phosphoethanolamine	Amino Acid
HUBMet001831	jasmonic acid	Lipid
HUBMet001832	Oct(c12h18o4)	Lipid
HUBMet001833	dihydrojasmonic acid	Lipid
HUBMet001834	methyl jasmonate	Lipid
HUBMet001835	Oct(c18h26o3)	Lipid
HUBMet001836	Oct(c18h30o3)	Lipid
HUBMet001837	Oct(c18h30o4)	Lipid
HUBMet001838	Oct(c18h32o4)	Lipid
HUBMet001839	Oct(c18h34o5)	Lipid
HUBMet001840	octadecandienylcarnitine	Lipid
HUBMet001841	octanoic acid	Lipid
HUBMet001842	Ofloxacin	Xenobiotics
HUBMet001843	Olanzapine	Xenobiotics
HUBMet001844	Oleic acid	Lipid
HUBMet001845	oleoylglycerophosphocholine	Lipid
HUBMet001846	Olmesartan	Xenobiotics
HUBMet001847	Oxalic acid	Others
HUBMet001848	oxaloacetic acid	Energy
HUBMet001849	oxocholesterol	Lipid
HUBMet001850	p-Cresol	Amino Acid
HUBMet001851	para-hydroxyatorvastatin	Xenobiotics
HUBMet001852	PA a (oh) c28:1	Lipid
HUBMet001853	PA a c20:1	Lipid
HUBMet001854	PA aa c20:7	Lipid
HUBMet001855	PA aa c22:2	Lipid
HUBMet001856	PA aa c42:5	Lipid
HUBMet001857	PA(34:0)	Lipid
HUBMet001858	PA(34:1)	Lipid
HUBMet001859	PA(34:2)	Lipid
HUBMet001860	PA(38:1)	Lipid
HUBMet001861	PA(39:0)	Lipid
HUBMet001862	PA(39:1)	Lipid
HUBMet001863	PA(41:2)	Lipid
HUBMet001864	PA(43:4)	Lipid
HUBMet001865	PA(43:6)	Lipid
HUBMet001866	PA(45:4)	Lipid
HUBMet001867	PA(45:5)	Lipid
HUBMet001868	PA(45:6)	Lipid
HUBMet001869	PA(36:2)	Lipid
HUBMet001870	Palmitaldehyde	Lipid
HUBMet001871	palmitamide (16:0)	Lipid
HUBMet001872	palmitoleamide	Lipid
HUBMet001873	palmitoleate	Lipid
HUBMet001874	palmitoleoyl-arachidonoyl-glycerol (16:1/20:4)	Lipid
HUBMet001875	palmitoleoylglycerophosphocholine	Lipid
HUBMet001876	palmitoyl-arachidonoyl-glycerol (16:0/20:4)	Lipid
HUBMet001877	palmitoylplasmenylethanolamine	Lipid
HUBMet001878	PC-2o 32:0	Lipid
HUBMet001879	PC(O-16:0_16:0)	Lipid
HUBMet001880	PC(O-16:0_16:1)	Lipid
HUBMet001881	PC(O-16:0_18:1)	Lipid
HUBMet001882	PC(O-16:0_18:2)	Lipid
HUBMet001883	PC(O-16:0_20:3)	Lipid
HUBMet001884	PC(O-16:0_20:4)	Lipid
HUBMet001885	PC(O-16:1_16:0)	Lipid
HUBMet001886	PC(O-16:1_18:1)	Lipid
HUBMet001887	PC(O-16:1_18:2)	Lipid
HUBMet001888	PC(O-17:0_17:1)	Lipid
HUBMet001889	PC(O-18:0_14:0)	Lipid
HUBMet001890	PC(O-18:0_20:4)	Lipid
HUBMet001891	PC(O-18:1_16:0)	Lipid
HUBMet001892	PC(O-18:1_18:2)	Lipid
HUBMet001893	PC(O-18:1_20:3)	Lipid
HUBMet001894	PC(O-18:1_20:4)	Lipid
HUBMet001895	PC(O-18:2_16:0)	Lipid
HUBMet001896	PC(O-18:2_18:1)	Lipid
HUBMet001897	PC(O-18:2_18:2)	Lipid
HUBMet001898	PCO 37:0	Lipid
HUBMet001899	PCO 16:0	Lipid
HUBMet001900	PCO 17:0	Lipid
HUBMet001901	PCO 18:0	Lipid
HUBMet001902	PCO 32:0	Lipid
HUBMet001903	PC-p(39:7)	Lipid
HUBMet001904	PC(19:0/22:6)	Lipid
HUBMet001905	PC-p 40:6	Lipid
HUBMet001906	PC(34:3)	Lipid
HUBMet001907	PC(36:3)	Lipid
HUBMet001908	PC(36:4)	Lipid
HUBMet001909	PC(36:5)	Lipid
HUBMet001910	PC(38:4)	Lipid
HUBMet001911	PC(38:5)	Lipid
HUBMet001912	PC(38:6)	Lipid
HUBMet001913	PC(40:6)	Lipid
HUBMet001914	PC a c20:5	Lipid
HUBMet001915	PC a c22:5	Lipid
HUBMet001916	PC a c26:1	Lipid
HUBMet001917	PC a c30:0	Lipid
HUBMet001918	PC a c32:2	Lipid
HUBMet001919	PC aa (cooh) c14:2	Lipid
HUBMet001920	PC aa (cooh) c14:3	Lipid
HUBMet001921	PC aa (cooh) c16:4	Lipid
HUBMet001922	PC aa (cooh) c30:2	Lipid
HUBMet001923	PC aa (cooh) c30:3	Lipid
HUBMet001924	PC aa (cooh) c30:4	Lipid
HUBMet001925	PC aa (oh, cooh) c24:2	Lipid
HUBMet001926	PC aa (oh, cooh) c28:4	Lipid
HUBMet001927	PC aa (oh, cooh) c30:3	Lipid
HUBMet001928	PC aa (oh, cooh) c30:4	Lipid
HUBMet001929	PC aa c32:1	Lipid
HUBMet001930	PC aa c32:2	Lipid
HUBMet001931	PC aa c34:1	Lipid
HUBMet001932	PC aa c34:2	Lipid
HUBMet001933	PC aa c34:3	Lipid
HUBMet001934	PC aa c34:4	Lipid
HUBMet001935	PC aa c36:0	Lipid
HUBMet001936	PC aa c36:2	Lipid
HUBMet001937	PC aa c36:3	Lipid
HUBMet001938	PC aa c36:4	Lipid
HUBMet001939	PC aa c36:6	Lipid
HUBMet001940	PC aa c38:0	Lipid
HUBMet001941	PC aa c38:2	Lipid
HUBMet001942	PC aa c38:3	Lipid
HUBMet001943	PC aa c38:4	Lipid
HUBMet001944	PC aa c38:5	Lipid
HUBMet001945	PC aa c38:6	Lipid
HUBMet001946	PC aa c40:2	Lipid
HUBMet001947	PC aa c40:3	Lipid
HUBMet001948	PC aa c40:4	Lipid
HUBMet001949	PC aa c40:6	Lipid
HUBMet001950	PC aa c42:0	Lipid
HUBMet001951	PC aa c42:1	Lipid
HUBMet001952	PC aa c42:4	Lipid
HUBMet001953	PC aa c42:5	Lipid
HUBMet001954	PC aa c42:6	Lipid
HUBMet001955	PC ae (cooh) c30:3	Lipid
HUBMet001956	PC ae (oh) c28:1	Lipid
HUBMet001957	PC ae (oh, cooh) c28:2	Lipid
HUBMet001958	PC ae (oh, cooh) c28:3	Lipid
HUBMet001959	PC ae (oh, cooh) c30:2	Lipid
HUBMet001960	PC ae (oh, cooh) c30:3	Lipid
HUBMet001961	PC ae (oh, cooh) c30:4	Lipid
HUBMet001962	PC ae c22:8	Lipid
HUBMet001963	PC ae c30:1	Lipid
HUBMet001964	PC ae c30:2	Lipid
HUBMet001965	PC ae c32:1	Lipid
HUBMet001966	PC ae c32:2	Lipid
HUBMet001967	PC ae c34:1	Lipid
HUBMet001968	PC ae c34:2	Lipid
HUBMet001969	PC ae c34:3	Lipid
HUBMet001970	PC ae c36:2	Lipid
HUBMet001971	PC ae c36:3	Lipid
HUBMet001972	PC ae c36:4	Lipid
HUBMet001973	PC ae c36:5	Lipid
HUBMet001974	PC ae c36:8	Lipid
HUBMet001975	PC ae c38:0	Lipid
HUBMet001976	PC ae c38:1	Lipid
HUBMet001977	PC ae c38:2	Lipid
HUBMet001978	PC ae c38:3	Lipid
HUBMet001979	PC ae c38:5	Lipid
HUBMet001980	PC ae c38:6	Lipid
HUBMet001981	PC ae c38:8	Lipid
HUBMet001982	PC ae c40:1	Lipid
HUBMet001983	PC ae c40:3	Lipid
HUBMet001984	PC ae c40:4	Lipid
HUBMet001985	PC ae c40:5	Lipid
HUBMet001986	PC ae c40:6	Lipid
HUBMet001987	PC ae c42:1	Lipid
HUBMet001988	PC ae c42:2	Lipid
HUBMet001989	PC ae c42:3	Lipid
HUBMet001990	PC ae c42:4	Lipid
HUBMet001991	PC ae c42:5	Lipid
HUBMet001992	PC ae c42:6	Lipid
HUBMet001993	PC ae c44:5	Lipid
HUBMet001994	PC ae c44:6	Lipid
HUBMet001995	PC e (cooh) c12:1	Lipid
HUBMet001996	PC e (cooh) c14:0	Lipid
HUBMet001997	PC e (oh) c16:0	Lipid
HUBMet001998	PC(0:0/18:2(9z,12z))	Lipid
[truncated: 1,952 more rows]

## Sheet: Supplementary Table S3
Supplementary Table S3: The metabolite-protein associations curated in HUBMet with validated evidence level and validation results based on an independent dataset
HUBMet_ID	Metabolite name	Protein_ID	Protein symbol	Source	Multi-appraoch	Validated in a independent chort study [PMID: 35835712]	Validated in STITCH	Evidence Level	Validation result in a independent chort study [PMID: 35835712]
									rho_spearman correlation oefficient	pvalue
HUBMet000039	Phosphate	MP002047	NT5E	Curated database			yes	Validated
HUBMet001336	Adenosine monophosphate (AMP)	MP002047	NT5E	Curated database;Metabolic modeling	yes			Validated
HUBMet000377	Adenosine	MP002047	NT5E	Curated database;Metabolic modeling	yes	yes	yes	Validated	0.273801365918216	0.000976812694675829
HUBMet000497	Cytidine	MP002047	NT5E	Curated database;Metabolic modeling	yes			Validated
HUBMet000013	Uridine	MP002047	NT5E	Curated database;Metabolic modeling	yes			Validated
HUBMet000736	Inosine 5'-monophosphate (IMP)	MP002047	NT5E	Curated database;Metabolic modeling	yes			Validated
HUBMet000022	Inosine	MP002047	NT5E	Curated database;Metabolic modeling	yes			Validated
HUBMet000387	Guanosine	MP002047	NT5E	Curated database;Metabolic modeling	yes			Validated
HUBMet002593	beta-nicotinamide mononucleotide	MP002047	NT5E	Curated database;Metabolic modeling	yes			Validated
HUBMet000553	Xanthosine	MP002047	NT5E	Curated database;Metabolic modeling	yes			Validated
HUBMet002574	uridine diphosphate	MP002208	CMPK1	Curated database;Metabolic modeling	yes		yes	Validated
HUBMet002633	Adenosine triphosphate (ATP)	MP002208	CMPK1	Curated database;Metabolic modeling;Correlation	yes		yes	Validated
HUBMet001025	adenosine 5'-diphosphate (ADP)	MP002208	CMPK1	Curated database;Metabolic modeling;Correlation	yes		yes	Validated
HUBMet001336	Adenosine monophosphate (AMP)	MP004105	NT5C1A	Curated database;Metabolic modeling	yes			Validated
HUBMet000377	Adenosine	MP004105	NT5C1A	Curated database;Metabolic modeling	yes			Validated
HUBMet000497	Cytidine	MP004105	NT5C1A	Curated database;Metabolic modeling	yes			Validated
HUBMet000387	Guanosine	MP004105	NT5C1A	Curated database;Metabolic modeling	yes			Validated
HUBMet000736	Inosine 5'-monophosphate (IMP)	MP004105	NT5C1A	Curated database;Metabolic modeling	yes			Validated
HUBMet000022	Inosine	MP004105	NT5C1A	Curated database;Metabolic modeling	yes			Validated
HUBMet002593	beta-nicotinamide mononucleotide	MP004105	NT5C1A	Curated database;Metabolic modeling	yes			Validated
HUBMet000013	Uridine	MP004105	NT5C1A	Curated database;Metabolic modeling	yes			Validated
HUBMet000553	Xanthosine	MP004105	NT5C1A	Curated database;Metabolic modeling	yes			Validated
HUBMet001336	Adenosine monophosphate (AMP)	MP003734	NT5C	Curated database;Metabolic modeling	yes			Validated
HUBMet000377	Adenosine	MP003734	NT5C	Curated database;Metabolic modeling	yes			Validated
HUBMet000497	Cytidine	MP003734	NT5C	Curated database;Metabolic modeling	yes			Validated
HUBMet000387	Guanosine	MP003734	NT5C	Curated database;Metabolic modeling	yes			Validated
HUBMet000736	Inosine 5'-monophosphate (IMP)	MP003734	NT5C	Curated database;Metabolic modeling	yes			Validated
HUBMet000022	Inosine	MP003734	NT5C	Curated database;Metabolic modeling	yes			Validated
HUBMet002593	beta-nicotinamide mononucleotide	MP003734	NT5C	Curated database;Metabolic modeling	yes			Validated
HUBMet000013	Uridine	MP003734	NT5C	Curated database;Metabolic modeling	yes			Validated
HUBMet000553	Xanthosine	MP003734	NT5C	Curated database;Metabolic modeling	yes			Validated
HUBMet000039	Phosphate	MP003734	NT5C	Curated database			yes	Validated
HUBMet000377	Adenosine	MP002158	DCK	Curated database			yes	Validated
HUBMet001025	adenosine 5'-diphosphate (ADP)	MP002158	DCK	Curated database			yes	Validated
HUBMet001336	Adenosine monophosphate (AMP)	MP004294	NT5M	Curated database;Metabolic modeling	yes			Validated
HUBMet000377	Adenosine	MP004294	NT5M	Curated database;Metabolic modeling	yes			Validated
HUBMet000497	Cytidine	MP004294	NT5M	Curated database;Metabolic modeling	yes			Validated
HUBMet000387	Guanosine	MP004294	NT5M	Curated database;Metabolic modeling	yes			Validated
HUBMet000736	Inosine 5'-monophosphate (IMP)	MP004294	NT5M	Curated database;Metabolic modeling	yes			Validated
HUBMet000022	Inosine	MP004294	NT5M	Curated database;Metabolic modeling	yes			Validated
HUBMet002593	beta-nicotinamide mononucleotide	MP004294	NT5M	Curated database;Metabolic modeling	yes			Validated
HUBMet002575	Uridine 5'-monophosphate	MP004294	NT5M	Curated database			yes	Validated
HUBMet000013	Uridine	MP004294	NT5M	Curated database;Metabolic modeling	yes			Validated
HUBMet000553	Xanthosine	MP004294	NT5M	Curated database;Metabolic modeling	yes			Validated
HUBMet000039	Phosphate	MP004294	NT5M	Curated database			yes	Validated
HUBMet001319	Acetoacetic acid	MP002308	HMGCL	Curated database;Metabolic modeling	yes			Validated
HUBMet002278	Pyruvic acid	MP001818	PDHB	Curated database;Metabolic modeling	yes			Validated
HUBMet002622	5-amino-levulinic acid	MP002079	ALAS2	Curated database;Metabolic modeling	yes			Validated
HUBMet000001	Glycine	MP002079	ALAS2	Curated database;Metabolic modeling	yes			Validated
HUBMet001365	Biotin	MP001114	ACACB	Curated database			yes	Validated
HUBMet002633	Adenosine triphosphate (ATP)	MP001114	ACACB	Curated database;Metabolic modeling	yes		yes	Validated
HUBMet001025	adenosine 5'-diphosphate (ADP)	MP001114	ACACB	Curated database;Metabolic modeling	yes		yes	Validated
HUBMet000039	Phosphate	MP001114	ACACB	Curated database			yes	Validated
HUBMet000001	Glycine	MP001858	ALAS1	Curated database;Metabolic modeling	yes			Validated
HUBMet002622	5-amino-levulinic acid	MP001858	ALAS1	Curated database;Metabolic modeling	yes			Validated
HUBMet000015	Choline	MP002171	CHAT	Curated database			yes	Validated
HUBMet000079	acetylcarnitine	MP002395	CRAT	Curated database;Metabolic modeling	yes			Validated
HUBMet001692	L-Carnitine	MP002395	CRAT	Curated database;Metabolic modeling	yes		yes	Validated
HUBMet000098	Propionylcarnitine	MP002395	CRAT	Curated database;Metabolic modeling	yes			Validated
HUBMet000945	Putrescine	MP002048	SAT1	Curated database;Metabolic modeling	yes			Validated
HUBMet000142	N-Acetylputrescine	MP002048	SAT1	Curated database;Metabolic modeling	yes			Validated
HUBMet001170	Spermine	MP002048	SAT1	Curated database;Metabolic modeling	yes		yes	Validated
HUBMet000099	Spermidine	MP002048	SAT1	Curated database;Metabolic modeling	yes			Validated
HUBMet001812	N1-Acetylspermidine	MP002048	SAT1	Curated database;Metabolic modeling	yes			Validated
HUBMet000554	(n + n)-acetylspermidine	MP002048	SAT1	Curated database;Metabolic modeling	yes			Validated
HUBMet000094	palmitate (16:0)	MP002481	FASN	Curated database;Metabolic modeling	yes			Validated
HUBMet001522	tridecylic acid	MP002481	FASN	Curated database;Metabolic modeling	yes			Validated
HUBMet001787	Myristic acid	MP002481	FASN	Curated database;Metabolic modeling	yes			Validated
HUBMet001648	heptadecanoate	MP002481	FASN	Curated database;Metabolic modeling	yes			Validated
HUBMet001771	margaric acid	MP002481	FASN	Curated database;Metabolic modeling	yes			Validated
HUBMet001525	pentadecylic acid	MP002481	FASN	Curated database;Metabolic modeling	yes			Validated
HUBMet001336	Adenosine monophosphate (AMP)	MP004319	ACSS2	Curated database			yes	Validated
HUBMet001336	Adenosine monophosphate (AMP)	MP004374	ACSS1	Curated database;Metabolic modeling	yes		yes	Validated
HUBMet002243	Propionic acid	MP004374	ACSS1	Curated database;Metabolic modeling	yes			Validated
HUBMet002277	Pyrophosphate	MP004374	ACSS1	Curated database;Metabolic modeling	yes			Validated
HUBMet002633	Adenosine triphosphate (ATP)	MP004374	ACSS1	Curated database;Metabolic modeling	yes			Validated
HUBMet001848	oxaloacetic acid	MP001338	CS	Curated database			yes	Validated
HUBMet001435	Citric acid	MP001338	CS	Curated database			yes	Validated
HUBMet000001	Glycine	MP001350	GCAT	Curated database;Metabolic modeling	yes			Validated
HUBMet002278	Pyruvic acid	MP002198	PDHA2	Curated database;Metabolic modeling	yes			Validated
HUBMet001818	nicotinamide adenine dinucleotide (NAD+)	MP002794	ALDH6A1	Curated database;Metabolic modeling	yes			Validated
HUBMet000871	flavin adenine dinucleotide	MP001754	DLD	Curated database			yes	Validated
HUBMet001818	nicotinamide adenine dinucleotide (NAD+)	MP001754	DLD	Curated database			yes	Validated
HUBMet001077	glycerophosphorylcholine	MP003670	PLA2G15	Curated database;Metabolic modeling	yes			Validated
HUBMet000331	glycerophosphoethanolamine	MP003670	PLA2G15	Curated database		yes		Validated	0.379461955220875	1.2716701020941e-07
HUBMet000301	1,2-dipalmitoyl-GPC (16:0/16:0)	MP003670	PLA2G15	Curated database		yes		Validated	0.376332200972706	2.43863533672647e-07
HUBMet002055	PC(36:2)	MP003670	PLA2G15	Curated database		yes		Validated	0.271969623221379	0.000240252677312513
HUBMet000294	1-oleoyl-GPC (18:1)	MP003670	PLA2G15	Curated database		yes		Validated	0.194236561932723	0.0100045427375887
HUBMet002037	PC(30:0)	MP003670	PLA2G15	Curated database		yes		Validated	0.246217664428765	0.000923133494109378
HUBMet001136	PC(32:1)	MP003670	PLA2G15	Curated database		yes		Validated	0.208462645399274	0.00510498643941877
HUBMet000645	1-myristoyl-2-linoleoyl-GPC (14:0/18:2)	MP003670	PLA2G15	Curated database		yes		Validated	0.155708868428853	0.0390560490865174
HUBMet002045	PC(34:1)	MP003670	PLA2G15	Curated database		yes		Validated	0.253498005433428	0.000639698083232788
HUBMet002047	PC(34:2)	MP003670	PLA2G15	Curated database		yes		Validated	0.177856140136578	0.0181974713010591
HUBMet000556	1-myristoyl-2-arachidonoyl-GPC (14:0/20:4)	MP003670	PLA2G15	Curated database		yes		Validated	0.160387409200969	0.03356698443846
HUBMet002054	PC(36:1)	MP003670	PLA2G15	Curated database		yes		Validated	0.295868333380791	7.93342854007737e-05
HUBMet001908	PC(36:4)	MP003670	PLA2G15	Curated database		yes		Validated	0.150387606780928	0.0482741892444064
HUBMet001907	PC(36:3)	MP003670	PLA2G15	Curated database		yes		Validated	0.239452035797987	0.00137070851636059
HUBMet000650	1-pentadecanoyl-2-linoleoyl-GPC (15:0/18:2)	MP003670	PLA2G15	Curated database		yes		Validated	0.217168728822654	0.00389159053690398
HUBMet001217	1-pentadecanoyl-2-arachidonoyl-GPC (15:0/20:4)	MP003670	PLA2G15	Curated database		yes		Validated	0.165001163747663	0.0383875219506106
HUBMet002052	PC(35:4)	MP003670	PLA2G15	Curated database		yes		Validated	0.165001163747663	0.0383875219506106
HUBMet000187	1-palmitoyl-2-palmitoleoyl-GPC (16:0/16:1)	MP003670	PLA2G15	Curated database		yes		Validated	0.230829730648116	0.00211691079934943
HUBMet000296	1-palmitoyl-2-stearoyl-GPC (16:0/18:0)	MP003670	PLA2G15	Curated database		yes		Validated	0.323279506976807	1.13918250809892e-05
HUBMet000185	1-palmitoyl-2-oleoyl-GPC (16:0/18:1)	MP003670	PLA2G15	Curated database		yes		Validated	0.251970229650482	0.000691492935565407
HUBMet000183	1-palmitoyl-2-linoleoyl-GPC (16:0/18:2)	MP003670	PLA2G15	Curated database		yes		Validated	0.197440854036952	0.00843480612172665
HUBMet001211	1-palmitoyl-2-gamma-linolenoyl-GPC (16:0/18:3n6)	MP003670	PLA2G15	Curated database		yes		Validated	0.238352541466326	0.00144447911241103
HUBMet000987	1-palmitoyl-2-alpha-linolenoyl-GPC (16:0/18:3n3)	MP003670	PLA2G15	Curated database		yes		Validated	0.238352541466326	0.00144447911241103
HUBMet000790	1-palmitoyl-2-meadoyl-GPC (16:0/20:3n9)	MP003670	PLA2G15	Curated database		yes		Validated	0.225963125333827	0.00235451586158898
HUBMet001937	PC aa c36:3	MP003670	PLA2G15	Curated database		yes		Validated	0.225963125333827	0.00235451586158898
HUBMet000789	1-palmitoyl-2-adrenoyl-GPC (16:0/22:4)	MP003670	PLA2G15	Curated database		yes		Validated	0.164411198170199	0.0296911474734456
HUBMet001910	PC(38:4)	MP003670	PLA2G15	Curated database		yes		Validated	0.22311354145255	0.00308386891622517
HUBMet001911	PC(38:5)	MP003670	PLA2G15	Curated database		yes		Validated	0.148690879703549	0.046361476762735
HUBMet002063	PC(38:3)	MP003670	PLA2G15	Curated database		yes		Validated	0.231911823589247	0.00368898003994117
HUBMet000660	1,2-distearoyl-GPC (18:0/18:0)	MP003670	PLA2G15	Curated database		yes		Validated	0.263992386923421	0.000433893085180505
HUBMet000194	1-stearoyl-2-oleoyl-GPC (18:0/18:1)	MP003670	PLA2G15	Curated database		yes		Validated	0.264553101645535	0.000359024000342195
HUBMet000192	1-stearoyl-2-linoleoyl-GPC (18:0/18:2)	MP003670	PLA2G15	Curated database		yes		Validated	0.187586621487079	0.0112191653193292
HUBMet002184	PC (18:0/20:2, 20:0/18:2)	MP003670	PLA2G15	Curated database		yes		Validated	0.235501137981085	0.00150627291728076
HUBMet000656	1-stearoyl-2-meadoyl-GPC (18:0/20:3n9)	MP003670	PLA2G15	Curated database		yes		Validated	0.265584837511962	0.000353291750634187
HUBMet000653	1-stearoyl-2-dihomo-linolenoyl-GPC (18:0/20:3n3 or 6)	MP003670	PLA2G15	Curated database		yes		Validated	0.265584837511962	0.000353291750634187
HUBMet000189	1-stearoyl-2-arachidonoyl-GPC (18:0/20:4)	MP003670	PLA2G15	Curated database		yes		Validated	0.16115337400745	0.0321258186115527
HUBMet001220	1-stearoyl-2-adrenoyl-GPC (18:0/22:4)	MP003670	PLA2G15	Curated database		yes		Validated	0.233192390453678	0.00319143313088572
HUBMet001137	PC(40:4)	MP003670	PLA2G15	Curated database		yes		Validated	0.157438069771263	0.0403252780080136
HUBMet000655	1-stearoyl-2-docosapentaenoyl-GPC (18:0/22:5n6)	MP003670	PLA2G15	Curated database		yes		Validated	0.216138133468079	0.00396290884161751
HUBMet000654	1-stearoyl-2-docosapentaenoyl-GPC (18:0/22:5n3)	MP003670	PLA2G15	Curated database		yes		Validated	0.216138133468079	0.00396290884161751
HUBMet001913	PC(40:6)	MP003670	PLA2G15	Curated database		yes		Validated	0.172128927410618	0.039925830639363
HUBMet001207	1-oleoyl-2-docosapentaenoyl-GPC (18:1/22:5n3)	MP003670	PLA2G15	Curated database		yes		Validated	0.172128927410618	0.039925830639363
HUBMet000788	1-oleoyl-2-dihomo-linolenoyl-GPC (18:1/20:3)	MP003670	PLA2G15	Curated database		yes		Validated	0.22311354145255	0.00308386891622517
HUBMet001149	PC aa c38:1	MP003670	PLA2G15	Curated database		yes		Validated	0.202522689276331	0.0105700953792403
HUBMet000651	1-pentadecanoyl-GPC (15:0)	MP003670	PLA2G15	Curated database		yes		Validated	0.160414336887335	0.0329341510361287
HUBMet000297	1-palmitoyl-GPC (16:0)	MP003670	PLA2G15	Curated database		yes		Validated	0.167351330997221	0.0259864011732312
HUBMet000180	1-palmitoleoyl-GPC (16:1)	MP003670	PLA2G15	Curated database		yes		Validated	0.215076059363922	0.00414906793935493
HUBMet000195	1-stearoyl-GPC (18:0)	MP003670	PLA2G15	Curated database		yes		Validated	0.223033675638724	0.00318259427939239
HUBMet001737	LysoPC(20:1)	MP003670	PLA2G15	Curated database		yes		Validated	0.249096240860327	0.00095027823116448
HUBMet000633	1-dihomo-linoleoyl-GPC (20:2)	MP003670	PLA2G15	Curated database		yes		Validated	0.276282717249277	0.000189191512110325
HUBMet001200	1-meadoyl-GPC (20:3n9)	MP003670	PLA2G15	Curated database		yes		Validated	0.173720104402461	0.0211220305639759
HUBMet000631	1-dihomo-linolenoyl-GPC (20:3n3 or 6)	MP003670	PLA2G15	Curated database		yes		Validated	0.173720104402461	0.0211220305639759
HUBMet000168	1-arachidonoyl-GPC (20:4n6)	MP003670	PLA2G15	Curated database		yes		Validated	0.153867637166009	0.0432597288504421
HUBMet002760	LPC(20:4)	MP003670	PLA2G15	Curated database		yes		Validated	0.153867637166009	0.0432597288504421
HUBMet000783	1-(1-enyl-oleoyl)-GPC (p-18:1)	MP003670	PLA2G15	Curated database		yes		Validated	0.194236561932723	0.0100045427375887
HUBMet002068	PC(39:6)	MP003670	PLA2G15	Curated database		yes		Validated	0.34257942152679	0.0385223009733052
HUBMet001965	PC ae c32:1	MP003670	PLA2G15	Curated database		yes		Validated	0.230829730648116	0.00211691079934943
HUBMet000925	PC ae c34:0	MP003670	PLA2G15	Curated database		yes		Validated	0.323279506976807	1.13918250809892e-05
HUBMet001975	PC ae c38:0	MP003670	PLA2G15	Curated database		yes		Validated	0.206741365226639	0.0481659669621219
HUBMet000928	PC ae c38:4	MP003670	PLA2G15	Curated database		yes		Validated	0.16115337400745	0.0321258186115527
HUBMet001979	PC ae c38:5	MP003670	PLA2G15	Curated database		yes		Validated	0.148690879703549	0.046361476762735
HUBMet001984	PC ae c40:4	MP003670	PLA2G15	Curated database		yes		Validated	0.157438069771263	0.0403252780080136
HUBMet000658	1-stearyl-GPC (o-18:0)	MP002345	PLA2G5	Curated database			yes	Validated
HUBMet000094	palmitate (16:0)	MP002345	PLA2G5	Curated database			yes	Validated
HUBMet000658	1-stearyl-GPC (o-18:0)	MP004139	PLA2G2F	Curated database			yes	Validated
HUBMet000094	palmitate (16:0)	MP004139	PLA2G2F	Curated database			yes	Validated
HUBMet000301	1,2-dipalmitoyl-GPC (16:0/16:0)	MP002432	PLA2G4A	Curated database		yes		Validated	0.178389374306919	0.0175210232764464
HUBMet002040	PC(32:0)	MP002432	PLA2G4A	Curated database		yes		Validated	0.170123623772653	0.0235839784822057
HUBMet002055	PC(36:2)	MP002432	PLA2G4A	Curated database		yes		Validated	0.205366329339951	0.00640304654606119
HUBMet002037	PC(30:0)	MP002432	PLA2G4A	Curated database		yes		Validated	0.168001166046856	0.0249885111774108
HUBMet001136	PC(32:1)	MP002432	PLA2G4A	Curated database		yes		Validated	0.187652153717335	0.0118893280264769
HUBMet000645	1-myristoyl-2-linoleoyl-GPC (14:0/18:2)	MP002432	PLA2G4A	Curated database		yes		Validated	0.166739122539307	0.0269812304804455
HUBMet002045	PC(34:1)	MP002432	PLA2G4A	Curated database		yes		Validated	0.205625324493056	0.00589539315274183
HUBMet001906	PC(34:3)	MP002432	PLA2G4A	Curated database		yes		Validated	0.241714197108299	0.00127039585784137
HUBMet000556	1-myristoyl-2-arachidonoyl-GPC (14:0/20:4)	MP002432	PLA2G4A	Curated database		yes		Validated	0.174390462679461	0.0206221074805793
HUBMet002054	PC(36:1)	MP002432	PLA2G4A	Curated database		yes		Validated	0.289374008015086	0.000107600558667321
HUBMet002043	PC(33:1)	MP002432	PLA2G4A	Curated database		yes		Validated	0.200404685259944	0.00748389648944442
HUBMet002183	PC (15:0/18:1, 17:0/16:1, 16:0/17:1)	MP002432	PLA2G4A	Curated database		yes		Validated	0.200404685259944	0.00748389648944442
HUBMet001219	1-pentadecanoyl-2-oleoyl-GPC (15:0/18:1)	MP002432	PLA2G4A	Curated database		yes		Validated	0.200404685259944	0.00748389648944442
HUBMet000650	1-pentadecanoyl-2-linoleoyl-GPC (15:0/18:2)	MP002432	PLA2G4A	Curated database		yes		Validated	0.252635750823883	0.000743565677144411
HUBMet001217	1-pentadecanoyl-2-arachidonoyl-GPC (15:0/20:4)	MP002432	PLA2G4A	Curated database		yes		Validated	0.240022940315905	0.00238456249498138
HUBMet002052	PC(35:4)	MP002432	PLA2G4A	Curated database		yes		Validated	0.240022940315905	0.00238456249498138
HUBMet000296	1-palmitoyl-2-stearoyl-GPC (16:0/18:0)	MP002432	PLA2G4A	Curated database		yes		Validated	0.165116906907857	0.0280725696204717
HUBMet000185	1-palmitoyl-2-oleoyl-GPC (16:0/18:1)	MP002432	PLA2G4A	Curated database		yes		Validated	0.205625324493056	0.00589539315274183
HUBMet000183	1-palmitoyl-2-linoleoyl-GPC (16:0/18:2)	MP002432	PLA2G4A	Curated database		yes		Validated	0.156647821029659	0.0373269641973694
HUBMet000790	1-palmitoyl-2-meadoyl-GPC (16:0/20:3n9)	MP002432	PLA2G4A	Curated database		yes		Validated	0.255772033323046	0.00054889654933882
HUBMet001937	PC aa c36:3	MP002432	PLA2G4A	Curated database		yes		Validated	0.255772033323046	0.00054889654933882
HUBMet000789	1-palmitoyl-2-adrenoyl-GPC (16:0/22:4)	MP002432	PLA2G4A	Curated database		yes		Validated	0.153880602195128	0.0420336600414946
HUBMet001910	PC(38:4)	MP002432	PLA2G4A	Curated database		yes		Validated	0.179840177499678	0.0175703757121902
HUBMet001911	PC(38:5)	MP002432	PLA2G4A	Curated database		yes		Validated	0.236060967151142	0.00146647868613406
HUBMet001912	PC(38:6)	MP002432	PLA2G4A	Curated database		yes		Validated	0.193868802409101	0.00993333893286998
HUBMet000660	1,2-distearoyl-GPC (18:0/18:0)	MP002432	PLA2G4A	Curated database		yes		Validated	0.175488329028692	0.0201838951195225
HUBMet000194	1-stearoyl-2-oleoyl-GPC (18:0/18:1)	MP002432	PLA2G4A	Curated database		yes		Validated	0.221565907175994	0.00295612525794151
HUBMet000192	1-stearoyl-2-linoleoyl-GPC (18:0/18:2)	MP002432	PLA2G4A	Curated database		yes		Validated	0.147047465488313	0.0476033715848786
HUBMet002184	PC (18:0/20:2, 20:0/18:2)	MP002432	PLA2G4A	Curated database		yes		Validated	0.191316920173478	0.0103040375042923
HUBMet000656	1-stearoyl-2-meadoyl-GPC (18:0/20:3n9)	MP002432	PLA2G4A	Curated database		yes		Validated	0.227462331268562	0.00232864496098075
HUBMet000653	1-stearoyl-2-dihomo-linolenoyl-GPC (18:0/20:3n3 or 6)	MP002432	PLA2G4A	Curated database		yes		Validated	0.227462331268562	0.00232864496098075
HUBMet000189	1-stearoyl-2-arachidonoyl-GPC (18:0/20:4)	MP002432	PLA2G4A	Curated database		yes		Validated	0.163570752292681	0.0295985104308775
HUBMet001137	PC(40:4)	MP002432	PLA2G4A	Curated database		yes		Validated	0.244782634183699	0.00129487304563367
HUBMet000655	1-stearoyl-2-docosapentaenoyl-GPC (18:0/22:5n6)	MP002432	PLA2G4A	Curated database		yes		Validated	0.175383199849545	0.0199005673673127
HUBMet000654	1-stearoyl-2-docosapentaenoyl-GPC (18:0/22:5n3)	MP002432	PLA2G4A	Curated database		yes		Validated	0.175383199849545	0.0199005673673127
HUBMet001913	PC(40:6)	MP002432	PLA2G4A	Curated database		yes		Validated	0.18199483526516	0.0295969764891145
HUBMet001207	1-oleoyl-2-docosapentaenoyl-GPC (18:1/22:5n3)	MP002432	PLA2G4A	Curated database		yes		Validated	0.18199483526516	0.0295969764891145
HUBMet000788	1-oleoyl-2-dihomo-linolenoyl-GPC (18:1/20:3)	MP002432	PLA2G4A	Curated database		yes		Validated	0.179840177499678	0.0175703757121902
HUBMet000170	1-linoleoyl-2-arachidonoyl-GPC (18:2/20:4n6)	MP002432	PLA2G4A	Curated database		yes		Validated	0.193868802409101	0.00993333893286998
HUBMet000651	1-pentadecanoyl-GPC (15:0)	MP002432	PLA2G4A	Curated database		yes		Validated	0.276203100062379	0.000198230176587587
HUBMet000297	1-palmitoyl-GPC (16:0)	MP002432	PLA2G4A	Curated database		yes		Validated	0.186593448210675	0.0128914000136022
HUBMet000195	1-stearoyl-GPC (18:0)	MP002432	PLA2G4A	Curated database		yes		Validated	0.188885914502348	0.0128160266006083
HUBMet000630	1-arachidoyl-GPC (20:0)	MP002432	PLA2G4A	Curated database		yes		Validated	0.321461578342312	0.000654854303392934
HUBMet001737	LysoPC(20:1)	MP002432	PLA2G4A	Curated database		yes		Validated	0.457327015272817	2.52751359522683e-10
HUBMet000633	1-dihomo-linoleoyl-GPC (20:2)	MP002432	PLA2G4A	Curated database		yes		Validated	0.271974023542383	0.000240194601147334
HUBMet001200	1-meadoyl-GPC (20:3n9)	MP002432	PLA2G4A	Curated database		yes		Validated	0.19880937575334	0.0081650170551699
HUBMet000631	1-dihomo-linolenoyl-GPC (20:3n3 or 6)	MP002432	PLA2G4A	Curated database		yes		Validated	0.19880937575334	0.0081650170551699
HUBMet000629	1-adrenoyl-GPC (22:4)	MP002432	PLA2G4A	Curated database		yes		Validated	0.258856068060257	0.0137571905378677
HUBMet000638	1-docosapentaenoyl-GPC (22:5n6)	MP002432	PLA2G4A	Curated database		yes		Validated	0.178887368901049	0.0193410794741179
HUBMet000637	1-docosapentaenoyl-GPC (22:5n3)	MP002432	PLA2G4A	Curated database		yes		Validated	0.178887368901049	0.0193410794741179
HUBMet001008	2-stearoylglycerophosphocholine	MP002432	PLA2G4A	Curated database		yes		Validated	0.188885914502348	0.0128160266006083
HUBMet000162	1-(1-enyl-palmitoyl)-2-linoleoyl-GPC (p-16:0/18:2)	MP002432	PLA2G4A	Curated database		yes		Validated	0.156647821029659	0.0373269641973694
HUBMet000785	1-(1-enyl-stearoyl)-2-linoleoyl-GPC (p-18:0/18:2)	MP002432	PLA2G4A	Curated database		yes		Validated	0.147047465488313	0.0476033715848786
HUBMet001367	c38:6 pc plasmalogen	MP002432	PLA2G4A	Curated database		yes		Validated	0.193868802409101	0.00993333893286998
HUBMet000331	glycerophosphoethanolamine	MP002432	PLA2G4A	Curated database		yes		Validated	0.758404745553907	2.69591768038943e-35
HUBMet001140	PE(34:1)	MP002432	PLA2G4A	Curated database		yes		Validated	0.291592547514443	7.84494190496682e-05
HUBMet001141	PE(34:2)	MP002432	PLA2G4A	Curated database		yes		Validated	0.180430841511367	0.0159480490890127
HUBMet002129	PE(36:1)	MP002432	PLA2G4A	Curated database		yes		Validated	0.290090429733485	0.000103259376249993
HUBMet002130	PE(36:2)	MP002432	PLA2G4A	Curated database		yes		Validated	0.339819994371741	3.25749127478337e-06
HUBMet001142	PE(36:4)	MP002432	PLA2G4A	Curated database		yes		Validated	0.229183866692049	0.0021518176971238
HUBMet002131	PE(36:3)	MP002432	PLA2G4A	Curated database		yes		Validated	0.206877841600215	0.00587181589457139
HUBMet002134	PE(38:2)	MP002432	PLA2G4A	Curated database		yes		Validated	0.245250265214134	0.00315466241326416
HUBMet000186	1-palmitoyl-2-oleoyl-GPE (16:0/18:1)	MP002432	PLA2G4A	Curated database		yes		Validated	0.291592547514443	7.84494190496682e-05
HUBMet000988	1-palmitoyl-2-dihomo-linolenoyl-GPE (16:0/20:3)	MP002432	PLA2G4A	Curated database		yes		Validated	0.180718097556511	0.015778302770425
HUBMet002146	PE(38:4)	MP002432	PLA2G4A	Curated database		yes		Validated	0.356918827825312	1.00639085771296e-06
HUBMet002682	PE 38:6	MP002432	PLA2G4A	Curated database		yes		Validated	0.341985152986679	8.42460230372326e-06
HUBMet002145	PE(38:3)	MP002432	PLA2G4A	Curated database		yes		Validated	0.296741418021652	6.05569913809294e-05
HUBMet000300	1-stearoyl-2-oleoyl-GPE (18:0/18:1)	MP002432	PLA2G4A	Curated database		yes		Validated	0.290090429733485	0.000103259376249993
HUBMet000299	1-stearoyl-2-linoleoyl-GPE (18:0/18:2)	MP002432	PLA2G4A	Curated database		yes		Validated	0.21474049608256	0.00420949928791043
HUBMet000190	1-stearoyl-2-arachidonoyl-GPE (18:0/20:4)	MP002432	PLA2G4A	Curated database		yes		Validated	0.356918827825312	1.00639085771296e-06
HUBMet002150	PE(40:4)	MP002432	PLA2G4A	Curated database		yes		Validated	0.365629886114857	5.60681908979312e-07
HUBMet002137	PE(40:6)	MP002432	PLA2G4A	Curated database		yes		Validated	0.359234708103021	7.33097713240065e-07
HUBMet000468	1-oleoyl-2-linoleoyl-GPE (18:1/18:2)	MP002432	PLA2G4A	Curated database		yes		Validated	0.206877841600215	0.00587181589457139
HUBMet000787	1-oleoyl-2-arachidonoyl-GPE (18:1/20:4)	MP002432	PLA2G4A	Curated database		yes		Validated	0.329272029347115	7.19363167100936e-06
HUBMet000659	1,2-dilinoleoyl-GPE (18:2/18:2)	MP002432	PLA2G4A	Curated database		yes		Validated	0.169140621990662	0.0248254093586231
HUBMet002091	PE(38:6)	MP002432	PLA2G4A	Curated database		yes		Validated	0.341985152986679	8.42460230372326e-06
HUBMet000658	1-stearyl-GPC (o-18:0)	MP002432	PLA2G4A	Curated database		yes		Validated	0.188885914502348	0.0128160266006083
HUBMet000167	1-(1-enyl-stearoyl)-2-arachidonoyl-GPE (p-18:0/20:4)	MP002432	PLA2G4A	Curated database		yes		Validated	0.226424608650563	0.00230511726787727
HUBMet000220	arachidate (20:0)	MP002432	PLA2G4A	Curated database		yes		Validated	0.396184049446316	3.09073854032084e-08
HUBMet000642	1-margaroyl-GPC (17:0)	MP002432	PLA2G4A	Curated database		yes		Validated	0.207885364851636	0.00576985324661785
HUBMet000925	PC ae c34:0	MP002432	PLA2G4A	Curated database		yes		Validated	0.165116906907857	0.0280725696204717
HUBMet000928	PC ae c38:4	MP002432	PLA2G4A	Curated database		yes		Validated	0.163570752292681	0.0295985104308775
HUBMet001979	PC ae c38:5	MP002432	PLA2G4A	Curated database		yes		Validated	0.157606878408757	0.034599814080645
HUBMet001984	PC ae c40:4	MP002432	PLA2G4A	Curated database		yes		Validated	0.244782634183699	0.00129487304563367
HUBMet002055	PC(36:2)	MP001583	PLA2G1B	Curated database		yes		Validated	0.210770287314437	0.00474269401061356
HUBMet002047	PC(34:2)	MP001583	PLA2G1B	Curated database		yes		Validated	0.191870015336819	0.0107398050477597
HUBMet001906	PC(34:3)	MP001583	PLA2G1B	Curated database		yes		Validated	0.218236812693762	0.00342813170053206
HUBMet001908	PC(36:4)	MP001583	PLA2G1B	Curated database		yes		Validated	0.198964334613704	0.00868307643460197
HUBMet001907	PC(36:3)	MP001583	PLA2G1B	Curated database		yes		Validated	0.196670810406595	0.00889293266534929
HUBMet000650	1-pentadecanoyl-2-linoleoyl-GPC (15:0/18:2)	MP001583	PLA2G1B	Curated database		yes		Validated	0.222627755613422	0.00306405588873398
HUBMet001217	1-pentadecanoyl-2-arachidonoyl-GPC (15:0/20:4)	MP001583	PLA2G1B	Curated database		yes		Validated	0.294868021026664	0.000169252322926566
HUBMet002052	PC(35:4)	MP001583	PLA2G1B	Curated database		yes		Validated	0.294868021026664	0.000169252322926566
HUBMet001910	PC(38:4)	MP001583	PLA2G1B	Curated database		yes		Validated	0.180230023965642	0.0451703113481691
HUBMet001911	PC(38:5)	MP001583	PLA2G1B	Curated database		yes		Validated	0.211223511405209	0.00453581390388407
HUBMet001912	PC(38:6)	MP001583	PLA2G1B	Curated database		yes		Validated	0.15803875852889	0.0372734930810358
HUBMet002063	PC(38:3)	MP001583	PLA2G1B	Curated database		yes		Validated	0.191838960909283	0.0167889616648511
HUBMet001220	1-stearoyl-2-adrenoyl-GPC (18:0/22:4)	MP001583	PLA2G1B	Curated database		yes		Validated	-0.217316730520776	0.00609182799385774
HUBMet000980	1-oleoyl-2-eicosapentaenoyl-GPC (18:1/20:5)	MP001583	PLA2G1B	Curated database		yes		Validated	0.15803875852889	0.0372734930810358
HUBMet000557	1-oleoyl-2-linoleoyl-GPC (18:1/18:2)	MP001583	PLA2G1B	Curated database		yes		Validated	0.196670810406595	0.00889293266534929
HUBMet000197	1,2-dilinoleoyl-GPC (18:2/18:2)	MP001583	PLA2G1B	Curated database		yes		Validated	0.155970361326009	0.0398639474519789
HUBMet000628	1-(1-enyl-stearoyl)-2-oleoyl-GPC (p-18:0/18:1)	MP001583	PLA2G1B	Curated database		yes		Validated	0.210770287314437	0.00474269401061356
HUBMet000785	1-(1-enyl-stearoyl)-2-linoleoyl-GPC (p-18:0/18:2)	MP001583	PLA2G1B	Curated database		yes		Validated	0.196670810406595	0.00889293266534929
HUBMet001140	PE(34:1)	MP001583	PLA2G1B	Curated database		yes		Validated	0.174361109727819	0.0225576691794171
HUBMet002132	PE(36:5)	MP001583	PLA2G1B	Curated database		yes		Validated	-0.40956340956341	0.0111906245744657
HUBMet000638	1-docosapentaenoyl-GPC (22:5n6)	MP001583	PLA2G1B	Curated database		yes		Validated	-0.183421042684317	0.0163343400982327
HUBMet000637	1-docosapentaenoyl-GPC (22:5n3)	MP001583	PLA2G1B	Curated database		yes		Validated	-0.183421042684317	0.0163343400982327
HUBMet000658	1-stearyl-GPC (o-18:0)	MP001583	PLA2G1B	Curated database			yes	Validated
HUBMet000094	palmitate (16:0)	MP001583	PLA2G1B	Curated database			yes	Validated
HUBMet000082	cholate	MP001583	PLA2G1B	Curated database			yes	Validated
HUBMet001448	D-Mannose	MP001583	PLA2G1B	Curated database		yes		Validated	-0.176349777378135	0.0172473904517031
HUBMet000301	1,2-dipalmitoyl-GPC (16:0/16:0)	MP001203	PLA2G10	Curated database		yes		Validated	0.152314143796303	0.0429830487366266
HUBMet002055	PC(36:2)	MP001203	PLA2G10	Curated database		yes		Validated	0.287325046532835	0.000100779507372535
HUBMet001907	PC(36:3)	MP001203	PLA2G10	Curated database		yes		Validated	0.17832939595501	0.0178863805855479
HUBMet001910	PC(38:4)	MP001203	PLA2G10	Curated database		yes		Validated	0.190193548387097	0.0345015022443473
HUBMet000557	1-oleoyl-2-linoleoyl-GPC (18:1/18:2)	MP001203	PLA2G10	Curated database		yes		Validated	0.17832939595501	0.0178863805855479
HUBMet001138	PC(40:8)	MP001203	PLA2G10	Curated database		yes		Validated	0.251286725050536	0.0181961857015086
HUBMet000628	1-(1-enyl-stearoyl)-2-oleoyl-GPC (p-18:0/18:1)	MP001203	PLA2G10	Curated database		yes		Validated	0.287325046532835	0.000100779507372535
HUBMet000785	1-(1-enyl-stearoyl)-2-linoleoyl-GPC (p-18:0/18:2)	MP001203	PLA2G10	Curated database		yes		Validated	0.17832939595501	0.0178863805855479
HUBMet000294	1-oleoyl-GPC (18:1)	MP001203	PLA2G10	Curated database		yes		Validated	0.224057321988357	0.00293351250416511
HUBMet002130	PE(36:2)	MP001203	PLA2G10	Curated database		yes		Validated	0.260466104066585	0.00042933082096954
HUBMet001142	PE(36:4)	MP001203	PLA2G10	Curated database		yes		Validated	0.209045899761148	0.00536306526801796
HUBMet002132	PE(36:5)	MP001203	PLA2G10	Curated database		yes		Validated	-0.357478936426305	0.0281685486132818
HUBMet002131	PE(36:3)	MP001203	PLA2G10	Curated database		yes		Validated	0.245506408489146	0.00102267450461838
HUBMet002134	PE(38:2)	MP001203	PLA2G10	Curated database		yes		Validated	-0.190955660637823	0.0223409766598882
HUBMet001213	1-palmitoyl-2-palmitoleoyl-GPE (16:0/16:1)	MP001203	PLA2G10	Curated database		yes		Validated	-0.404798089448545	0.00460011152416699
HUBMet002150	PE(40:4)	MP001203	PLA2G10	Curated database		yes		Validated	-0.154615654710627	0.0398957841715923
HUBMet000468	1-oleoyl-2-linoleoyl-GPE (18:1/18:2)	MP001203	PLA2G10	Curated database		yes		Validated	0.245506408489146	0.00102267450461838
HUBMet000659	1,2-dilinoleoyl-GPE (18:2/18:2)	MP001203	PLA2G10	Curated database		yes		Validated	0.209045899761148	0.00536306526801796
HUBMet000171	1-linoleoyl-GPC (18:2)	MP001203	PLA2G10	Curated database		yes		Validated	0.232907653889229	0.00192367989288553
HUBMet002759	LPC(18:2)	MP001203	PLA2G10	Curated database		yes		Validated	0.232907653889229	0.00192367989288553
HUBMet000783	1-(1-enyl-oleoyl)-GPC (p-18:1)	MP001203	PLA2G10	Curated database		yes		Validated	0.224057321988357	0.00293351250416511
HUBMet000658	1-stearyl-GPC (o-18:0)	MP001203	PLA2G10	Curated database			yes	Validated
HUBMet000094	palmitate (16:0)	MP001203	PLA2G10	Curated database			yes	Validated
HUBMet000658	1-stearyl-GPC (o-18:0)	MP004432	PLA2G2E	Curated database			yes	Validated
HUBMet000094	palmitate (16:0)	MP004432	PLA2G2E	Curated database			yes	Validated
HUBMet000294	1-oleoyl-GPC (18:1)	MP002822	CLC	Curated database		yes		Validated	0.152828034034931	0.0435590262621726
HUBMet000180	1-palmitoleoyl-GPC (16:1)	MP002822	CLC	Curated database		yes		Validated	0.173024433193925	0.0217581805716309
HUBMet000195	1-stearoyl-GPC (18:0)	MP002822	CLC	Curated database		yes		Validated	0.157348735230449	0.0387798016586665
HUBMet000633	1-dihomo-linoleoyl-GPC (20:2)	MP002822	CLC	Curated database		yes		Validated	0.155742614601741	0.0379925803708453
HUBMet000783	1-(1-enyl-oleoyl)-GPC (p-18:1)	MP002822	CLC	Curated database		yes		Validated	0.152828034034931	0.0435590262621726
HUBMet001008	2-stearoylglycerophosphocholine	MP002822	CLC	Curated database		yes		Validated	0.157348735230449	0.0387798016586665
HUBMet000764	PC (18:0/20:5, 16:0/22:5n6)	MP002822	CLC	Curated database		yes		Validated	0.166349266806323	0.027008095888499
HUBMet001220	1-stearoyl-2-adrenoyl-GPC (18:0/22:4)	MP002822	CLC	Curated database		yes		Validated	0.179474229454529	0.0241640346749252
HUBMet000970	1-(1-enyl-stearoyl)-GPC (p-18:0)	MP002822	CLC	Curated database		yes		Validated	0.152828034034931	0.0435590262621726
HUBMet000658	1-stearyl-GPC (o-18:0)	MP002822	CLC	Curated database		yes		Validated	0.157348735230449	0.0387798016586665
HUBMet000301	1,2-dipalmitoyl-GPC (16:0/16:0)	MP001891	PLA2G2A	Curated database		yes		Validated	0.226902667890099	0.00244109888016015
HUBMet002055	PC(36:2)	MP001891	PLA2G2A	Curated database		yes		Validated	0.161177067629576	0.0317094252527817
HUBMet002045	PC(34:1)	MP001891	PLA2G2A	Curated database		yes		Validated	0.172267266995699	0.0215897848666498
HUBMet002047	PC(34:2)	MP001891	PLA2G2A	Curated database		yes		Validated	0.204096412062514	0.00667077552698072
HUBMet001906	PC(34:3)	MP001891	PLA2G2A	Curated database		yes		Validated	0.224358435583964	0.00266072056961077
HUBMet002054	PC(36:1)	MP001891	PLA2G2A	Curated database		yes		Validated	0.214291978700988	0.00459228979018569
HUBMet001908	PC(36:4)	MP001891	PLA2G2A	Curated database		yes		Validated	0.185552841269915	0.0146253751587065
HUBMet001204	1-myristoyl-2-docosahexaenoyl-GPC (14:0/22:6)	MP001891	PLA2G2A	Curated database		yes		Validated	0.380080172679618	0.00957391898137434
HUBMet001907	PC(36:3)	MP001891	PLA2G2A	Curated database		yes		Validated	0.155214615892582	0.0397785084950069
HUBMet000650	1-pentadecanoyl-2-linoleoyl-GPC (15:0/18:2)	MP001891	PLA2G2A	Curated database		yes		Validated	0.187720555306762	0.0129603263080727
HUBMet000187	1-palmitoyl-2-palmitoleoyl-GPC (16:0/16:1)	MP001891	PLA2G2A	Curated database		yes		Validated	0.160394088669951	0.0340732985092875
HUBMet000185	1-palmitoyl-2-oleoyl-GPC (16:0/18:1)	MP001891	PLA2G2A	Curated database		yes		Validated	0.172267266995699	0.0215897848666498
HUBMet000183	1-palmitoyl-2-linoleoyl-GPC (16:0/18:2)	MP001891	PLA2G2A	Curated database		yes		Validated	0.179959228545212	0.0166418556052137
HUBMet001211	1-palmitoyl-2-gamma-linolenoyl-GPC (16:0/18:3n6)	MP001891	PLA2G2A	Curated database		yes		Validated	0.165337882456527	0.028414302202184
HUBMet000987	1-palmitoyl-2-alpha-linolenoyl-GPC (16:0/18:3n3)	MP001891	PLA2G2A	Curated database		yes		Validated	0.165337882456527	0.028414302202184
HUBMet001137	PC(40:4)	MP001891	PLA2G2A	Curated database		yes		Validated	0.175955203009264	0.0218327272559502
HUBMet000557	1-oleoyl-2-linoleoyl-GPC (18:1/18:2)	MP001891	PLA2G2A	Curated database		yes		Validated	0.155214615892582	0.0397785084950069
HUBMet001138	PC(40:8)	MP001891	PLA2G2A	Curated database		yes		Validated	0.25529217005389	0.0165913975695885
HUBMet000162	1-(1-enyl-palmitoyl)-2-linoleoyl-GPC (p-16:0/18:2)	MP001891	PLA2G2A	Curated database		yes		Validated	0.179959228545212	0.0166418556052137
HUBMet000628	1-(1-enyl-stearoyl)-2-oleoyl-GPC (p-18:0/18:1)	MP001891	PLA2G2A	Curated database		yes		Validated	0.161177067629576	0.0317094252527817
HUBMet000785	1-(1-enyl-stearoyl)-2-linoleoyl-GPC (p-18:0/18:2)	MP001891	PLA2G2A	Curated database		yes		Validated	0.155214615892582	0.0397785084950069
HUBMet001965	PC ae c32:1	MP001891	PLA2G2A	Curated database		yes		Validated	0.160394088669951	0.0340732985092875
HUBMet001984	PC ae c40:4	MP001891	PLA2G2A	Curated database		yes		Validated	0.175955203009264	0.0218327272559502
HUBMet000658	1-stearyl-GPC (o-18:0)	MP004585	PLA2G2D	Curated database			yes	Validated
HUBMet000094	palmitate (16:0)	MP004585	PLA2G2D	Curated database			yes	Validated
HUBMet001432	cis androsterone	MP001964	AKR1C4	Curated database;Metabolic modeling	yes			Validated
HUBMet001818	nicotinamide adenine dinucleotide (NAD+)	MP001964	AKR1C4	Curated database;Metabolic modeling	yes			Validated
HUBMet001494	Dihydrotestosterone	MP001964	AKR1C4	Curated database;Metabolic modeling	yes			Validated
HUBMet002244	Prostaglandin E2	MP001936	CBR1	Curated database;Metabolic modeling	yes			Validated
HUBMet002244	Prostaglandin E2	MP001363	CBR3	Curated database;Metabolic modeling	yes			Validated
HUBMet001818	nicotinamide adenine dinucleotide (NAD+)	MP001917	HPGD	Curated database;Metabolic modeling	yes		yes	Validated
HUBMet002244	Prostaglandin E2	MP001917	HPGD	Curated database			yes	Validated
HUBMet000015	Choline	MP001155	PLD2	Curated database;Metabolic modeling	yes			Validated
HUBMet001235	2-aminoethanol	MP001155	PLD2	Curated database;Metabolic modeling	yes			Validated
HUBMet001333	acylcarnitine	MP004471	PEMT	Curated database;Metabolic modeling	yes			Validated
HUBMet002289	S-Adenosylhomocysteine	MP004471	PEMT	Curated database;Metabolic modeling	yes			Validated
HUBMet002633	Adenosine triphosphate (ATP)	MP002108	DTYMK	Curated database;Metabolic modeling	yes		yes	Validated
HUBMet001025	adenosine 5'-diphosphate (ADP)	MP002108	DTYMK	Curated database;Metabolic modeling	yes		yes	Validated
HUBMet001336	Adenosine monophosphate (AMP)	MP002519	ENTPD1	Curated database;Metabolic modeling	yes		yes	Validated
HUBMet000736	Inosine 5'-monophosphate (IMP)	MP002519	ENTPD1	Curated database;Metabolic modeling	yes			Validated
HUBMet002574	uridine diphosphate	MP002519	ENTPD1	Curated database;Metabolic modeling	yes			Validated
HUBMet002633	Adenosine triphosphate (ATP)	MP002519	ENTPD1	Curated database;Metabolic modeling;Correlation	yes			Validated
HUBMet001645	Guanosine diphosphate	MP002519	ENTPD1	Curated database;Metabolic modeling	yes			Validated
HUBMet001025	adenosine 5'-diphosphate (ADP)	MP002519	ENTPD1	Curated database;Metabolic modeling;Correlation	yes			Validated
HUBMet000039	Phosphate	MP002519	ENTPD1	Curated database			yes	Validated
HUBMet000039	Phosphate	MP003783	CANT1	Curated database		yes		Validated	0.17791840746472	0.0171837612021465
HUBMet001336	Adenosine monophosphate (AMP)	MP001335	ENTPD3	Curated database;Metabolic modeling	yes		yes	Validated
HUBMet000736	Inosine 5'-monophosphate (IMP)	MP001335	ENTPD3	Curated database;Metabolic modeling	yes			Validated
HUBMet002574	uridine diphosphate	MP001335	ENTPD3	Curated database;Metabolic modeling	yes			Validated
HUBMet002633	Adenosine triphosphate (ATP)	MP001335	ENTPD3	Curated database;Metabolic modeling	yes			Validated
HUBMet001645	Guanosine diphosphate	MP001335	ENTPD3	Curated database;Metabolic modeling	yes			Validated
HUBMet001025	adenosine 5'-diphosphate (ADP)	MP001335	ENTPD3	Curated database;Metabolic modeling	yes			Validated
HUBMet000039	Phosphate	MP001335	ENTPD3	Curated database			yes	Validated
HUBMet000017	Glycerol	MP001909	AKR1B1	Curated database		yes	yes	Validated	0.240721268041559	0.00106260970883609
HUBMet000328	fumarate	MP001909	AKR1B1	Curated database		yes		Validated	0.240721268041559	0.00106260970883609
HUBMet001818	nicotinamide adenine dinucleotide (NAD+)	MP001909	AKR1B1	Curated database			yes	Validated
HUBMet001435	Citric acid	MP001909	AKR1B1	Curated database			yes	Validated
HUBMet000039	Phosphate	MP003041	PON3	Curated database		yes		Validated	0.16311079191034	0.029137828466548
HUBMet000039	Phosphate	MP001633	ALPP	Curated database			yes	Validated
HUBMet001298	4-Nitrophenol	MP001633	ALPP	Curated database			yes	Validated
HUBMet000039	Phosphate	MP001761	ALPI	Curated database			yes	Validated
HUBMet000039	Phosphate	MP001870	ACP5	Curated database			yes	Validated
HUBMet002282	Riboflavin	MP001915	ACP3	Curated database;Metabolic modeling	yes			Validated
HUBMet000039	Phosphate	MP001799	ALPG	Curated database			yes	Validated
HUBMet000315	4-hydroxyphenylpyruvate	MP001882	MIF	Curated database			yes	Validated
HUBMet001435	Citric acid	MP001882	MIF	Curated database			yes	Validated
HUBMet001333	acylcarnitine	MP002424	ASMT	Curated database			yes	Validated
HUBMet000871	flavin adenine dinucleotide	MP002172	ACADL	Curated database;Metabolic modeling	yes			Validated
HUBMet000871	flavin adenine dinucleotide	MP001937	ACADS	Curated database			yes	Validated
HUBMet002574	uridine diphosphate	MP001109	NME4	Curated database			yes	Validated
HUBMet002633	Adenosine triphosphate (ATP)	MP001109	NME4	Curated database			yes	Validated
HUBMet001645	Guanosine diphosphate	MP001109	NME4	Curated database			yes	Validated
HUBMet001025	adenosine 5'-diphosphate (ADP)	MP001109	NME4	Curated database			yes	Validated
HUBMet002574	uridine diphosphate	MP002109	RRM1	Curated database;Metabolic modeling	yes		yes	Validated
HUBMet002633	Adenosine triphosphate (ATP)	MP002109	RRM1	Curated database;Metabolic modeling	yes		yes	Validated
HUBMet001645	Guanosine diphosphate	MP002109	RRM1	Curated database;Metabolic modeling	yes		yes	Validated
HUBMet001025	adenosine 5'-diphosphate (ADP)	MP002109	RRM1	Curated database;Metabolic modeling	yes		yes	Validated
HUBMet002574	uridine diphosphate	MP001920	NME1	Curated database;Metabolic modeling	yes			Validated
HUBMet002633	Adenosine triphosphate (ATP)	MP001920	NME1	Curated database;Metabolic modeling;Correlation	yes			Validated
HUBMet001645	Guanosine diphosphate	MP001920	NME1	Curated database;Metabolic modeling	yes			Validated
HUBMet001025	adenosine 5'-diphosphate (ADP)	MP001920	NME1	Curated database;Metabolic modeling;Correlation	yes			Validated
HUBMet002633	Adenosine triphosphate (ATP)	MP004669	NME7	Curated database;Metabolic modeling	yes		yes	Validated
HUBMet001025	adenosine 5'-diphosphate (ADP)	MP004669	NME7	Curated database;Metabolic modeling	yes		yes	Validated
HUBMet001645	Guanosine diphosphate	MP004669	NME7	Curated database;Metabolic modeling	yes		yes	Validated
HUBMet002574	uridine diphosphate	MP004669	NME7	Curated database;Metabolic modeling	yes		yes	Validated
HUBMet002574	uridine diphosphate	MP002232	RRM2	Curated database;Metabolic modeling	yes			Validated
HUBMet002633	Adenosine triphosphate (ATP)	MP002232	RRM2	Curated database;Metabolic modeling	yes		yes	Validated
HUBMet001645	Guanosine diphosphate	MP002232	RRM2	Curated database;Metabolic modeling	yes			Validated
HUBMet001025	adenosine 5'-diphosphate (ADP)	MP002232	RRM2	Curated database;Metabolic modeling	yes			Validated
HUBMet002574	uridine diphosphate	MP002077	NME2	Curated database;Metabolic modeling	yes		yes	Validated
HUBMet002633	Adenosine triphosphate (ATP)	MP002077	NME2	Curated database;Metabolic modeling;Correlation	yes		yes	Validated
HUBMet001645	Guanosine diphosphate	MP002077	NME2	Curated database;Metabolic modeling	yes		yes	Validated
HUBMet001025	adenosine 5'-diphosphate (ADP)	MP002077	NME2	Curated database;Metabolic modeling;Correlation	yes		yes	Validated
HUBMet002633	Adenosine triphosphate (ATP)	MP002930	NME3	Curated database;Metabolic modeling	yes		yes	Validated
HUBMet001025	adenosine 5'-diphosphate (ADP)	MP002930	NME3	Curated database;Metabolic modeling	yes		yes	Validated
HUBMet001645	Guanosine diphosphate	MP002930	NME3	Curated database;Metabolic modeling	yes		yes	Validated
HUBMet002574	uridine diphosphate	MP002930	NME3	Curated database;Metabolic modeling	yes		yes	Validated
HUBMet001025	adenosine 5'-diphosphate (ADP)	MP001339	NME6	Curated database;Metabolic modeling	yes		yes	Validated
HUBMet001645	Guanosine diphosphate	MP001339	NME6	Curated database;Metabolic modeling	yes		yes	Validated
HUBMet002574	uridine diphosphate	MP001339	NME6	Curated database;Metabolic modeling	yes		yes	Validated
HUBMet002633	Adenosine triphosphate (ATP)	MP001339	NME6	Curated database;Metabolic modeling	yes		yes	Validated
HUBMet001818	nicotinamide adenine dinucleotide (NAD+)	MP001568	MT-ND1	Curated database;Metabolic modeling	yes			Validated
HUBMet001818	nicotinamide adenine dinucleotide (NAD+)	MP001341	NDUFB1	Curated database;Metabolic modeling	yes			Validated
HUBMet000871	flavin adenine dinucleotide	MP002078	ENPP1	Curated database;Metabolic modeling	yes			Validated
HUBMet002596	glucose-1-phosphate	MP002078	ENPP1	Curated database;Metabolic modeling	yes			Validated
HUBMet001336	Adenosine monophosphate (AMP)	MP002078	ENPP1	Curated database;Metabolic modeling	yes			Validated
HUBMet001818	nicotinamide adenine dinucleotide (NAD+)	MP001327	NDUFS2	Curated database			yes	Validated
HUBMet001171	Succinic acid	MP004026	SDHC	Curated database;Metabolic modeling	yes			Validated
HUBMet000328	fumarate	MP004026	SDHC	Curated database;Metabolic modeling	yes		yes	Validated
HUBMet000871	flavin adenine dinucleotide	MP004026	SDHC	Curated database;Metabolic modeling	yes		yes	Validated
HUBMet000001	Glycine	MP004443	PIPOX	Curated database;Metabolic modeling	yes			Validated
HUBMet000151	Sarcosine	MP004443	PIPOX	Curated database;Metabolic modeling	yes			Validated
HUBMet001703	L-Pipecolic acid	MP004443	PIPOX	Curated database;Metabolic modeling	yes			Validated
HUBMet000097	pipecolate	MP004443	PIPOX	Curated database;Metabolic modeling	yes			Validated
HUBMet000871	flavin adenine dinucleotide	MP004443	PIPOX	Curated database			yes	Validated
HUBMet001812	N1-Acetylspermidine	MP003369	PAOX	Curated database;Metabolic modeling	yes			Validated
HUBMet000554	(n + n)-acetylspermidine	MP003369	PAOX	Curated database;Metabolic modeling	yes			Validated
HUBMet000099	Spermidine	MP003369	PAOX	Curated database;Metabolic modeling	yes			Validated
HUBMet000945	Putrescine	MP003369	PAOX	Curated database;Metabolic modeling	yes			Validated
HUBMet000911	N1,N12-Diacetylspermine	MP003369	PAOX	Curated database;Metabolic modeling	yes			Validated
HUBMet001818	nicotinamide adenine dinucleotide (NAD+)	MP004521	NDUFA12	Curated database;Metabolic modeling	yes			Validated
HUBMet000871	flavin adenine dinucleotide	MP001482	CYB5R3	Curated database			yes	Validated
HUBMet001818	nicotinamide adenine dinucleotide (NAD+)	MP001482	CYB5R3	Curated database;Metabolic modeling	yes		yes	Validated
HUBMet000871	flavin adenine dinucleotide	MP002842	AOX1	Curated database			yes	Validated
HUBMet001301	4-Pyridoxic acid	MP002842	AOX1	Curated database;Metabolic modeling	yes			Validated
HUBMet001614	Gentisic acid	MP002842	AOX1	Curated database;Metabolic modeling	yes			Validated
HUBMet001776	Methylmalonic acid	MP002842	AOX1	Curated database;Metabolic modeling	yes			Validated
HUBMet000175	1-Methylnicotinamide	MP002842	AOX1	Curated database;Metabolic modeling	yes			Validated
HUBMet001306	5-Hydroxyindoleacetic acid	MP002842	AOX1	Curated database;Metabolic modeling	yes			Validated
HUBMet000946	Pyridoxal	MP002842	AOX1	Curated database;Metabolic modeling	yes			Validated
HUBMet000144	N1-Methyl-2-pyridone-5-carboxamide	MP002842	AOX1	Curated database;Metabolic modeling	yes			Validated
HUBMet001027	Allopurinol	MP002842	AOX1	Curated database;Metabolic modeling	yes		yes	Validated
HUBMet001818	nicotinamide adenine dinucleotide (NAD+)	MP001174	NDUFA1	Curated database;Metabolic modeling	yes			Validated
HUBMet001818	nicotinamide adenine dinucleotide (NAD+)	MP001410	NDUFA3	Curated database;Metabolic modeling	yes			Validated
HUBMet001818	nicotinamide adenine dinucleotide (NAD+)	MP001571	MT-ND4L	Curated database;Metabolic modeling	yes			Validated
HUBMet001818	nicotinamide adenine dinucleotide (NAD+)	MP003538	NDUFA11	Curated database;Metabolic modeling	yes			Validated
HUBMet000871	flavin adenine dinucleotide	MP003131	TXNRD1	Curated database			yes	Validated
HUBMet000099	Spermidine	MP003131	TXNRD1	Curated database		yes		Validated	0.678095700583402	1.37534156498023e-25
HUBMet001818	nicotinamide adenine dinucleotide (NAD+)	MP001573	MT-ND5	Curated database;Metabolic modeling	yes			Validated
HUBMet001818	nicotinamide adenine dinucleotide (NAD+)	MP001344	NDUFS3	Curated database;Metabolic modeling	yes		yes	Validated
HUBMet001818	nicotinamide adenine dinucleotide (NAD+)	MP001267	NDUFS5	Curated database;Metabolic modeling	yes			Validated
HUBMet001818	nicotinamide adenine dinucleotide (NAD+)	MP002004	NDUFV2	Curated database;Metabolic modeling	yes		yes	Validated
HUBMet000871	flavin adenine dinucleotide	MP002480	FMO5	Curated database			yes	Validated
HUBMet001818	nicotinamide adenine dinucleotide (NAD+)	MP002660	NDUFA6	Curated database;Metabolic modeling	yes			Validated
HUBMet000871	flavin adenine dinucleotide	MP003028	ACOX1	Curated database;Metabolic modeling	yes		yes	Validated
HUBMet001848	oxaloacetic acid	MP004017	DDO	Curated database;Metabolic modeling	yes			Validated
HUBMet001034	aspartic acid	MP004017	DDO	Curated database;Metabolic modeling	yes			Validated
HUBMet001818	nicotinamide adenine dinucleotide (NAD+)	MP001411	NDUFB4	Curated database;Metabolic modeling	yes			Validated
HUBMet000871	flavin adenine dinucleotide	MP002227	SDHA	Curated database;Metabolic modeling	yes		yes	Validated
HUBMet001171	Succinic acid	MP002227	SDHA	Curated database;Metabolic modeling	yes		yes	Validated
HUBMet000328	fumarate	MP002227	SDHA	Curated database;Metabolic modeling	yes		yes	Validated
HUBMet000592	Heme	MP002212	HMOX2	Curated database;Metabolic modeling	yes	yes		Validated	-0.182207069457952	0.0138235861306076
HUBMet000048	Biliverdin	MP002212	HMOX2	Curated database;Metabolic modeling	yes	yes		Validated	-0.149467941900857	0.0440235135353706
HUBMet000871	flavin adenine dinucleotide	MP002212	HMOX2	Curated database;Metabolic modeling	yes			Validated
HUBMet001818	nicotinamide adenine dinucleotide (NAD+)	MP001074	NDUFS8	Curated database;Metabolic modeling	yes		yes	Validated
HUBMet000871	flavin adenine dinucleotide	MP002998	SQLE	Curated database			yes	Validated
HUBMet001818	nicotinamide adenine dinucleotide (NAD+)	MP001569	MT-ND2	Curated database;Metabolic modeling	yes			Validated
HUBMet000871	flavin adenine dinucleotide	MP004020	FMO2	Curated database			yes	Validated
HUBMet001695	L-Glutamic acid	MP002200	ALDH4A1	Curated database;Metabolic modeling	yes			Validated
HUBMet000058	glycerate	MP002200	ALDH4A1	Curated database;Metabolic modeling	yes			Validated
HUBMet000010	glutamate	MP002200	ALDH4A1	Curated database;Metabolic modeling	yes			Validated
HUBMet000059	glycocholate	MP002200	ALDH4A1	Curated database;Metabolic modeling	yes			Validated
HUBMet001818	nicotinamide adenine dinucleotide (NAD+)	MP002200	ALDH4A1	Curated database;Metabolic modeling	yes			Validated
HUBMet001818	nicotinamide adenine dinucleotide (NAD+)	MP001414	NDUFA7	Curated database;Metabolic modeling	yes			Validated
HUBMet000871	flavin adenine dinucleotide	MP004282	TXNRD2	Curated database			yes	Validated
HUBMet001818	nicotinamide adenine dinucleotide (NAD+)	MP001243	NDUFA2	Curated database;Metabolic modeling	yes			Validated
HUBMet002625	5-Methyltetrahydrofolic acid	MP004030	MTR	Curated database;Metabolic modeling	yes		yes	Validated
HUBMet001662	Homocysteine	MP004030	MTR	Curated database;Metabolic modeling	yes		yes	Validated
HUBMet001701	L-Methionine	MP004030	MTR	Curated database;Metabolic modeling	yes			Validated
HUBMet001333	acylcarnitine	MP004030	MTR	Curated database			yes	Validated
HUBMet000871	flavin adenine dinucleotide	MP002152	MAOB	Curated database			yes	Validated
HUBMet000268	Serotonin	MP002152	MAOB	Curated database;Metabolic modeling	yes			Validated
HUBMet001203	1-Methylhistamine	MP002152	MAOB	Curated database;Metabolic modeling	yes			Validated
HUBMet000142	N-Acetylputrescine	MP002152	MAOB	Curated database;Metabolic modeling	yes			Validated
HUBMet001818	nicotinamide adenine dinucleotide (NAD+)	MP002173	NDUFS1	Curated database;Metabolic modeling	yes		yes	Validated
HUBMet001818	nicotinamide adenine dinucleotide (NAD+)	MP001240	NDUFB5	Curated database;Metabolic modeling	yes			Validated
HUBMet000871	flavin adenine dinucleotide	MP004010	ACOX2	Curated database;Metabolic modeling	yes		yes	Validated
HUBMet000871	flavin adenine dinucleotide	MP002234	FMO4	Curated database			yes	Validated
HUBMet001235	2-aminoethanol	MP002966	ENPP2	Curated database;Metabolic modeling	yes			Validated
HUBMet000415	1-palmitoyl-GPA (16:0)	MP002966	ENPP2	Curated database			yes	Validated
HUBMet000413	1-linoleoyl-GPA (18:2)	MP002966	ENPP2	Curated database		yes		Validated	0.294904823243166	0.000518458058484726
HUBMet000672	2-palmitoyl-GPE (16:0)	MP002966	ENPP2	Curated database		yes		Validated	0.180928169397192	0.0154645106487975
HUBMet001209	1-palmitoleoyl-GPE (16:1)	MP002966	ENPP2	Curated database		yes		Validated	0.170807548490083	0.0437230971550527
HUBMet001751	LysoPE 20:2	MP002966	ENPP2	Curated database		yes		Validated	0.304289740110636	0.013280961455695
HUBMet000636	1-docosahexaenoyl-GPE (22:6)	MP002966	ENPP2	Curated database		yes		Validated	0.150125169028725	0.0455619391287429
HUBMet002762	LPE(22:6)	MP002966	ENPP2	Curated database		yes		Validated	0.150125169028725	0.0455619391287429
HUBMet000188	1-palmitoyl-GPE (16:0)	MP002966	ENPP2	Curated database		yes		Validated	0.180928169397192	0.0154645106487975
HUBMet001746	LysoPE(22:6)	MP002966	ENPP2	Curated database		yes		Validated	0.150125169028725	0.0455619391287429
HUBMet001203	1-Methylhistamine	MP002043	MAOA	Curated database;Metabolic modeling	yes			Validated
HUBMet000268	Serotonin	MP002043	MAOA	Curated database;Metabolic modeling	yes			Validated
HUBMet000142	N-Acetylputrescine	MP002043	MAOA	Curated database;Metabolic modeling	yes			Validated
HUBMet000871	flavin adenine dinucleotide	MP002043	MAOA	Curated database			yes	Validated
HUBMet001783	Moclobemide	MP002043	MAOA	Curated database			yes	Validated
HUBMet001818	nicotinamide adenine dinucleotide (NAD+)	MP001423	NDUFC2	Curated database;Metabolic modeling	yes			Validated
HUBMet000871	flavin adenine dinucleotide	MP002235	FMO3	Curated database			yes	Validated
HUBMet001818	nicotinamide adenine dinucleotide (NAD+)	MP001965	NDUFB7	Curated database;Metabolic modeling	yes			Validated
HUBMet001818	nicotinamide adenine dinucleotide (NAD+)	MP001122	NDUFAB1	Curated database;Metabolic modeling	yes			Validated
HUBMet000871	flavin adenine dinucleotide	MP003073	ETFDH	Curated database			yes	Validated
HUBMet001818	nicotinamide adenine dinucleotide (NAD+)	MP003114	NDUFA9	Curated database;Metabolic modeling	yes			Validated
HUBMet000871	flavin adenine dinucleotide	MP001120	SDHD	Curated database			yes	Validated
HUBMet001818	nicotinamide adenine dinucleotide (NAD+)	MP001326	NDUFS7	Curated database;Metabolic modeling	yes		yes	Validated
HUBMet000032	Hypoxanthine	MP002439	XDH	Curated database;Metabolic modeling	yes		yes	Validated
HUBMet000025	Xanthine	MP002439	XDH	Curated database;Metabolic modeling	yes		yes	Validated
HUBMet000965	Uric acid	MP002439	XDH	Curated database;Metabolic modeling	yes		yes	Validated
HUBMet000871	flavin adenine dinucleotide	MP002439	XDH	Curated database			yes	Validated
HUBMet001818	nicotinamide adenine dinucleotide (NAD+)	MP002439	XDH	Curated database;Metabolic modeling	yes		yes	Validated
HUBMet001027	Allopurinol	MP002439	XDH	Curated database;Metabolic modeling	yes		yes	Validated
HUBMet000022	Inosine	MP002439	XDH	Curated database			yes	Validated
HUBMet001818	nicotinamide adenine dinucleotide (NAD+)	MP001570	MT-ND3	Curated database;Metabolic modeling	yes			Validated
HUBMet000871	flavin adenine dinucleotide	MP001944	POR	Curated database			yes	Validated
HUBMet000381	dihydroorotate	MP002787	DHODH	Curated database			yes	Validated
HUBMet001132	Orotic acid	MP002787	DHODH	Curated database;Metabolic modeling	yes		yes	Validated
HUBMet000871	flavin adenine dinucleotide	MP002787	DHODH	Curated database;Metabolic modeling	yes		yes	Validated
HUBMet000871	flavin adenine dinucleotide	MP002777	FMO1	Curated database			yes	Validated
HUBMet001818	nicotinamide adenine dinucleotide (NAD+)	MP002509	NDUFV1	Curated database;Metabolic modeling	yes			Validated
HUBMet002625	5-Methyltetrahydrofolic acid	MP002388	MTHFR	Curated database;Metabolic modeling	yes			Validated
HUBMet001818	nicotinamide adenine dinucleotide (NAD+)	MP002388	MTHFR	Curated database;Metabolic modeling	yes			Validated
HUBMet001818	nicotinamide adenine dinucleotide (NAD+)	MP001574	MT-ND6	Curated database;Metabolic modeling	yes			Validated
HUBMet001818	nicotinamide adenine dinucleotide (NAD+)	MP004438	NDUFA13	Curated database;Metabolic modeling	yes			Validated
HUBMet001818	nicotinamide adenine dinucleotide (NAD+)	MP001337	NDUFS6	Curated database;Metabolic modeling	yes			Validated
HUBMet000871	flavin adenine dinucleotide	MP001177	ACOX3	Curated database;Metabolic modeling	yes		yes	Validated
HUBMet001171	Succinic acid	MP002057	SDHB	Curated database;Metabolic modeling	yes			Validated
HUBMet000328	fumarate	MP002057	SDHB	Curated database;Metabolic modeling	yes		yes	Validated
HUBMet000871	flavin adenine dinucleotide	MP002057	SDHB	Curated database;Metabolic modeling	yes		yes	Validated
HUBMet001336	Adenosine monophosphate (AMP)	MP001125	ENPP3	Curated database;Metabolic modeling	yes			Validated
HUBMet000871	flavin adenine dinucleotide	MP001125	ENPP3	Curated database;Metabolic modeling	yes			Validated
HUBMet002596	glucose-1-phosphate	MP001125	ENPP3	Curated database;Metabolic modeling	yes			Validated
HUBMet001695	L-Glutamic acid	MP001483	GSR	Curated database			yes	Validated
HUBMet001629	glutathione, oxidized (GSSG)	MP001483	GSR	Curated database;Metabolic modeling	yes		yes	Validated
HUBMet001630	glutathione, reduced (GSH)	MP001483	GSR	Curated database;Metabolic modeling	yes		yes	Validated
HUBMet000871	flavin adenine dinucleotide	MP001483	GSR	Curated database			yes	Validated
HUBMet001818	nicotinamide adenine dinucleotide (NAD+)	MP001483	GSR	Curated database;Metabolic modeling	yes		yes	Validated
HUBMet000871	flavin adenine dinucleotide	MP002400	GPD2	Curated database;Metabolic modeling	yes		yes	Validated
HUBMet002658	Dihydroxyacetone phosphate	MP002400	GPD2	Curated database			yes	Validated
HUBMet000048	Biliverdin	MP001752	HMOX1	Curated database;Metabolic modeling	yes	yes		Validated	0.175802366903385	0.0176022005619147
HUBMet000592	Heme	MP001752	HMOX1	Curated database;Metabolic modeling	yes			Validated
HUBMet001363	Bilirubin	MP001752	HMOX1	Curated database		yes		Validated	0.244688501045833	0.000871469741852781
HUBMet000871	flavin adenine dinucleotide	MP001752	HMOX1	Curated database;Metabolic modeling	yes		yes	Validated
HUBMet001165	Retinal	MP001479	ALDH1A1	Curated database;Metabolic modeling	yes	yes		Validated	0.162267520877809	0.029530988246955
HUBMet001818	nicotinamide adenine dinucleotide (NAD+)	MP001479	ALDH1A1	Curated database;Metabolic modeling	yes		yes	Validated
HUBMet000871	flavin adenine dinucleotide	MP001479	ALDH1A1	Curated database			yes	Validated
HUBMet000015	Choline	MP003686	CHDH	Curated database;Metabolic modeling	yes			Validated
HUBMet000871	flavin adenine dinucleotide	MP003686	CHDH	Curated database;Metabolic modeling	yes		yes	Validated
HUBMet000871	flavin adenine dinucleotide	MP004522	DMGDH	Curated database			yes	Validated
HUBMet001818	nicotinamide adenine dinucleotide (NAD+)	MP001393	ALDH1A2	Curated database;Metabolic modeling	yes		yes	Validated
HUBMet000871	flavin adenine dinucleotide	MP001393	ALDH1A2	Curated database			yes	Validated
HUBMet001165	Retinal	MP001393	ALDH1A2	Curated database;Metabolic modeling	yes			Validated
HUBMet000871	flavin adenine dinucleotide	MP001904	DAO	Curated database			yes	Validated
HUBMet001624	glucose-6-phosphate	MP002294	GCK	Curated database;Metabolic modeling	yes			Validated
HUBMet001445	D-Glucose	MP002294	GCK	Curated database;Metabolic modeling	yes		yes	Validated
HUBMet000021	glucose	MP002294	GCK	Curated database;Metabolic modeling	yes		yes	Validated
HUBMet001448	D-Mannose	MP002294	GCK	Curated database			yes	Validated
HUBMet002633	Adenosine triphosphate (ATP)	MP002294	GCK	Curated database;Metabolic modeling	yes			Validated
HUBMet001025	adenosine 5'-diphosphate (ADP)	MP002294	GCK	Curated database;Metabolic modeling	yes			Validated
HUBMet002595	fructose-6-phosphate	MP002427	GNPDA1	Curated database;Metabolic modeling	yes			Validated
HUBMet001445	D-Glucose	MP002582	HK3	Curated database			yes	Validated
HUBMet000021	glucose	MP002582	HK3	Curated database			yes	Validated
HUBMet001448	D-Mannose	MP002582	HK3	Curated database			yes	Validated
HUBMet001624	glucose-6-phosphate	MP002582	HK3	Curated database			yes	Validated
HUBMet002601	galactose	MP002582	HK3	Curated database			yes	Validated
HUBMet000594	hexose	MP002582	HK3	Curated database			yes	Validated
HUBMet001445	D-Glucose	MP002581	HK2	Curated database;Metabolic modeling	yes		yes	Validated
HUBMet000021	glucose	MP002581	HK2	Curated database;Metabolic modeling	yes		yes	Validated
HUBMet001448	D-Mannose	MP002581	HK2	Curated database;Metabolic modeling	yes		yes	Validated
HUBMet002633	Adenosine triphosphate (ATP)	MP002581	HK2	Curated database;Metabolic modeling	yes			Validated
HUBMet001025	adenosine 5'-diphosphate (ADP)	MP002581	HK2	Curated database;Metabolic modeling	yes			Validated
HUBMet001624	glucose-6-phosphate	MP002581	HK2	Curated database;Metabolic modeling	yes		yes	Validated
HUBMet002601	galactose	MP002581	HK2	Curated database			yes	Validated
HUBMet000594	hexose	MP002581	HK2	Curated database			yes	Validated
HUBMet001444	D-Fructose	MP002581	HK2	Curated database;Metabolic modeling	yes			Validated
HUBMet001695	L-Glutamic acid	MP001395	GFPT2	Curated database			yes	Validated
HUBMet000010	glutamate	MP001395	GFPT2	Curated database			yes	Validated
HUBMet002595	fructose-6-phosphate	MP002841	GFPT1	Curated database;Metabolic modeling	yes			Validated
HUBMet001696	L-Glutamine	MP002841	GFPT1	Curated database;Metabolic modeling	yes			Validated
HUBMet001695	L-Glutamic acid	MP002841	GFPT1	Curated database;Metabolic modeling	yes			Validated
HUBMet000058	glycerate	MP002841	GFPT1	Curated database;Metabolic modeling	yes			Validated
HUBMet000010	glutamate	MP002841	GFPT1	Curated database;Metabolic modeling	yes			Validated
HUBMet000059	glycocholate	MP002841	GFPT1	Curated database;Metabolic modeling	yes			Validated
HUBMet000374	5-methylthioadenosine (MTA)	MP002580	SMS	Curated database;Metabolic modeling	yes		yes	Validated
HUBMet001170	Spermine	MP002580	SMS	Curated database;Metabolic modeling	yes		yes	Validated
HUBMet000099	Spermidine	MP002580	SMS	Curated database;Metabolic modeling	yes		yes	Validated
HUBMet000099	Spermidine	MP002009	SRM	Curated database;Metabolic modeling	yes		yes	Validated
HUBMet001170	Spermine	MP002009	SRM	Curated database;Metabolic modeling	yes			Validated
HUBMet000945	Putrescine	MP002009	SRM	Curated database;Metabolic modeling	yes		yes	Validated
HUBMet000374	5-methylthioadenosine (MTA)	MP002009	SRM	Curated database;Metabolic modeling	yes		yes	Validated
HUBMet000018	Cholesterol	MP002343	LIPA	Curated database;Metabolic modeling	yes			Validated
HUBMet001360	Benzoic acid	MP002343	LIPA	Curated database			yes	Validated
HUBMet000039	Phosphate	MP001244	PLPP2	Curated database			yes	Validated
HUBMet000403	Sphingosine	MP001244	PLPP2	Curated database;Metabolic modeling	yes			Validated
HUBMet000534	Sphinganine	MP001244	PLPP2	Curated database;Metabolic modeling	yes			Validated
HUBMet000402	sphinganine-1-phosphate	MP001244	PLPP2	Curated database;Metabolic modeling	yes			Validated
HUBMet002633	Adenosine triphosphate (ATP)	MP004712	DGKB	Curated database;Metabolic modeling	yes			Validated
HUBMet001025	adenosine 5'-diphosphate (ADP)	MP004712	DGKB	Curated database;Metabolic modeling	yes			Validated
HUBMet002633	Adenosine triphosphate (ATP)	MP001374	DGKI	Curated database;Metabolic modeling	yes			Validated
HUBMet001025	adenosine 5'-diphosphate (ADP)	MP001374	DGKI	Curated database;Metabolic modeling	yes			Validated
HUBMet000039	Phosphate	MP001118	PLPP3	Curated database			yes	Validated
HUBMet000403	Sphingosine	MP001118	PLPP3	Curated database;Metabolic modeling	yes			Validated
HUBMet000534	Sphinganine	MP001118	PLPP3	Curated database;Metabolic modeling	yes			Validated
HUBMet000402	sphinganine-1-phosphate	MP001118	PLPP3	Curated database;Metabolic modeling	yes			Validated
HUBMet000265	retinol (vitamin a)	MP001371	DGAT1	Curated database;Metabolic modeling	yes			Validated
HUBMet001479	DG(28:0)	MP002954	DGKZ	Curated database		yes		Validated	0.211257236696486	0.00554296533417389
HUBMet001469	DG(30:0)	MP002954	DGKZ	Curated database		yes		Validated	0.23740272804468	0.00151110833690216
HUBMet001470	DG(30:1)	MP002954	DGKZ	Curated database		yes		Validated	0.201653920472666	0.00762376238576851
HUBMet001488	diacylglycerol (12:0/18:1, 14:0/16:1, 16:0/14:1)	MP002954	DGKZ	Curated database		yes		Validated	0.189483984261105	0.0120230004042286
HUBMet001471	DG(32:0)	MP002954	DGKZ	Curated database		yes		Validated	0.257201330179067	0.000568937349213162
HUBMet001452	DAG(32:1)	MP002954	DGKZ	Curated database		yes		Validated	0.260722124747989	0.00045673860065173
HUBMet001061	diacylglycerol (14:0/18:1, 16:0/16:1)	MP002954	DGKZ	Curated database		yes		Validated	0.255327057393153	0.000649259975161845
HUBMet001472	DG(32:2)	MP002954	DGKZ	Curated database		yes		Validated	0.160784411907879	0.0362107937121255
HUBMet001789	myristoyl-linoleoyl-glycerol (14:0/18:2) [1]	MP002954	DGKZ	Curated database		yes		Validated	0.233909982579259	0.00189344310184339
HUBMet001473	DG(34:0)	MP002954	DGKZ	Curated database		yes		Validated	0.262231820086066	0.000491564248182716
HUBMet001453	DAG(34:1)	MP002954	DGKZ	Curated database		yes		Validated	0.207625508075216	0.00583247756248363
HUBMet001454	DAG(34:2)	MP002954	DGKZ	Curated database		yes		Validated	0.253432643605083	0.000619342317646614
HUBMet001474	DG(34:3)	MP002954	DGKZ	Curated database		yes		Validated	0.196577259837835	0.00892604738923588
HUBMet001475	DG(36:1)	MP002954	DGKZ	Curated database		yes		Validated	0.26104910719843	0.000371702125605614
HUBMet001060	DG(36:4)	MP002954	DGKZ	Curated database		yes		Validated	0.247845225596103	0.000795025895948496
HUBMet001476	DG(36:5)	MP002954	DGKZ	Curated database		yes		Validated	0.180750704793503	0.0163659889622597
HUBMet002747	DG(36:3)	MP002954	DGKZ	Curated database		yes		Validated	0.214182263000944	0.00420158813750481
HUBMet001480	DG(33:1)	MP002954	DGKZ	Curated database		yes		Validated	0.288040000022056	0.000105954010394966
HUBMet000530	palmitoyl-linoleoyl-glycerol (16:0/18:2)	MP002954	DGKZ	Curated database		yes		Validated	0.221523412000097	0.00280292225621
HUBMet001483	DG(38:4)	MP002954	DGKZ	Curated database		yes		Validated	0.168374624923952	0.0238584894176418
HUBMet001477	DG(38:5)	MP002954	DGKZ	Curated database		yes		Validated	0.246922440059622	0.000986922112108597
HUBMet001484	DG(38:6)	MP002954	DGKZ	Curated database		yes		Validated	0.154222450696997	0.0376456347661447
HUBMet001134	palmitoleoyl-oleoyl-glycerol (16:1/18:1)	MP002954	DGKZ	Curated database		yes		Validated	0.253432643605083	0.000619342317646614
HUBMet000757	palmitoleoyl-linoleoyl-glycerol (16:1/18:2)	MP002954	DGKZ	Curated database		yes		Validated	0.212812393317101	0.0044568511251108
HUBMet001482	DG(38:3)	MP002954	DGKZ	Curated database		yes		Validated	0.209521356769433	0.00525691704907955
HUBMet000916	oleoyl-oleoyl-glycerol (18:1/18:1)	MP002954	DGKZ	Curated database		yes		Validated	0.274651742127233	0.000207177081183258
HUBMet000397	oleoyl-linoleoyl-glycerol (18:1/18:2)	MP002954	DGKZ	Curated database		yes		Validated	0.194478213283112	0.00949089164620735
HUBMet000754	oleoyl-arachidonoyl-glycerol (18:1/20:4)	MP002954	DGKZ	Curated database		yes		Validated	0.20854320117133	0.00508751215539551
HUBMet000516	linoleoyl-arachidonoyl-glycerol (18:2/20:4)	MP002954	DGKZ	Curated database		yes		Validated	0.154222450696997	0.0376456347661447
HUBMet002633	Adenosine triphosphate (ATP)	MP002954	DGKZ	Curated database;Metabolic modeling	yes			Validated
HUBMet001025	adenosine 5'-diphosphate (ADP)	MP002954	DGKZ	Curated database;Metabolic modeling	yes			Validated
HUBMet000222	beta-Alanine	MP002746	ABAT	Curated database;Metabolic modeling	yes			Validated
HUBMet001612	gamma-Aminobutyric acid	MP002746	ABAT	Curated database;Metabolic modeling	yes			Validated
HUBMet001695	L-Glutamic acid	MP002746	ABAT	Curated database;Metabolic modeling	yes			Validated
HUBMet000058	glycerate	MP002746	ABAT	Curated database;Metabolic modeling	yes			Validated
HUBMet000010	glutamate	MP002746	ABAT	Curated database;Metabolic modeling	yes			Validated
HUBMet000059	glycocholate	MP002746	ABAT	Curated database;Metabolic modeling	yes			Validated
HUBMet000122	alpha-ketoglutarate	MP002746	ABAT	Curated database;Metabolic modeling	yes			Validated
HUBMet001171	Succinic acid	MP002553	ALDH5A1	Curated database;Metabolic modeling	yes		yes	Validated
HUBMet001818	nicotinamide adenine dinucleotide (NAD+)	MP002553	ALDH5A1	Curated database;Metabolic modeling	yes			Validated
HUBMet001033	ascorbate (vitamin c)	MP001994	PAM	Curated database;Metabolic modeling	yes			Validated
HUBMet001033	ascorbate (vitamin c)	MP001737	DBH	Curated database;Metabolic modeling	yes			Validated
HUBMet002277	Pyrophosphate	MP001136	FPGT	Curated database;Metabolic modeling	yes			Validated
HUBMet001365	Biotin	MP001629	PCCB	Curated database			yes	Validated
HUBMet002633	Adenosine triphosphate (ATP)	MP001629	PCCB	Curated database;Metabolic modeling	yes			Validated
HUBMet001025	adenosine 5'-diphosphate (ADP)	MP001629	PCCB	Curated database;Metabolic modeling	yes			Validated
HUBMet002633	Adenosine triphosphate (ATP)	MP001628	PCCA	Curated database;Metabolic modeling	yes			Validated
HUBMet001025	adenosine 5'-diphosphate (ADP)	MP001628	PCCA	Curated database;Metabolic modeling	yes			Validated
HUBMet002277	Pyrophosphate	MP002334	FDFT1	Curated database;Metabolic modeling	yes			Validated
HUBMet001818	nicotinamide adenine dinucleotide (NAD+)	MP003064	MSMO1	Curated database;Metabolic modeling	yes			Validated
HUBMet001818	nicotinamide adenine dinucleotide (NAD+)	MP003057	NSDHL	Curated database;Metabolic modeling	yes		yes	Validated
HUBMet001283	3-Phosphoglyceric acid	MP001912	PGAM2	Curated database			yes	Validated
HUBMet001283	3-Phosphoglyceric acid	MP001990	PGAM1	Curated database			yes	Validated
HUBMet000122	alpha-ketoglutarate	MP001146	PHYH	Curated database;Metabolic modeling	yes			Validated
HUBMet001171	Succinic acid	MP001146	PHYH	Curated database;Metabolic modeling	yes			Validated
HUBMet001333	acylcarnitine	MP002061	COMT	Curated database			yes	Validated
HUBMet002289	S-Adenosylhomocysteine	MP002061	COMT	Curated database			yes	Validated
HUBMet001495	dihydroxyphenylalanine	MP001668	TH	Curated database;Metabolic modeling	yes			Validated
HUBMet001709	L-Tyrosine	MP001668	TH	Curated database;Metabolic modeling	yes			Validated
HUBMet000005	phenylalanine	MP001668	TH	Curated database			yes	Validated
HUBMet001702	L-Phenylalanine	MP001668	TH	Curated database			yes	Validated
HUBMet001709	L-Tyrosine	MP001672	TPO	Curated database;Metabolic modeling	yes			Validated
HUBMet001286	3,3',5-triiodo-l-thyronine	MP001672	TPO	Curated database;Metabolic modeling	yes			Validated
HUBMet000156	Thyroxine	MP001672	TPO	Curated database;Metabolic modeling	yes			Validated
HUBMet001709	L-Tyrosine	MP001970	TAT	Curated database			yes	Validated
HUBMet001695	L-Glutamic acid	MP001970	TAT	Curated database			yes	Validated
HUBMet000010	glutamate	MP001970	TAT	Curated database			yes	Validated
HUBMet001697	L-Histidine	MP002030	DDC	Curated database;Metabolic modeling	yes			Validated
HUBMet001082	Histamine	MP002030	DDC	Curated database;Metabolic modeling	yes			Validated
HUBMet000005	phenylalanine	MP002030	DDC	Curated database;Metabolic modeling	yes			Validated
HUBMet001702	L-Phenylalanine	MP002030	DDC	Curated database;Metabolic modeling	yes			Validated
HUBMet001269	3-hydroxykynurenine	MP002030	DDC	Curated database;Metabolic modeling	yes			Validated
HUBMet001307	5-hydroxytryptophan	MP002030	DDC	Curated database;Metabolic modeling	yes			Validated
HUBMet000268	Serotonin	MP002030	DDC	Curated database;Metabolic modeling	yes			Validated
HUBMet000006	tryptophan	MP002030	DDC	Curated database;Metabolic modeling	yes			Validated
HUBMet001708	L-Tryptophan	MP002030	DDC	Curated database;Metabolic modeling	yes			Validated
HUBMet001495	dihydroxyphenylalanine	MP002030	DDC	Curated database;Metabolic modeling	yes			Validated
HUBMet001709	L-Tyrosine	MP002030	DDC	Curated database;Metabolic modeling	yes			Validated
HUBMet000005	phenylalanine	MP002064	LPO	Curated database;Metabolic modeling	yes			Validated
HUBMet001702	L-Phenylalanine	MP002064	LPO	Curated database;Metabolic modeling	yes			Validated
HUBMet000005	phenylalanine	MP001487	PAH	Curated database			yes	Validated
HUBMet001702	L-Phenylalanine	MP001487	PAH	Curated database			yes	Validated
HUBMet001630	glutathione, reduced (GSH)	MP002202	PRDX6	Curated database;Metabolic modeling	yes			Validated
HUBMet001629	glutathione, oxidized (GSSG)	MP002202	PRDX6	Curated database;Metabolic modeling	yes			Validated
HUBMet000005	phenylalanine	MP002202	PRDX6	Curated database;Metabolic modeling	yes			Validated
HUBMet001702	L-Phenylalanine	MP002202	PRDX6	Curated database;Metabolic modeling	yes			Validated
HUBMet001848	oxaloacetic acid	MP001959	GOT1	Curated database			yes	Validated
HUBMet001709	L-Tyrosine	MP001959	GOT1	Curated database			yes	Validated
HUBMet001695	L-Glutamic acid	MP001494	GOT2	Curated database;Metabolic modeling	yes			Validated
HUBMet000058	glycerate	MP001494	GOT2	Curated database;Metabolic modeling	yes			Validated
HUBMet000010	glutamate	MP001494	GOT2	Curated database;Metabolic modeling	yes			Validated
HUBMet000059	glycocholate	MP001494	GOT2	Curated database;Metabolic modeling	yes			Validated
HUBMet001709	L-Tyrosine	MP001494	GOT2	Curated database;Metabolic modeling	yes		yes	Validated
HUBMet000005	phenylalanine	MP001494	GOT2	Curated database;Metabolic modeling	yes			Validated
HUBMet001702	L-Phenylalanine	MP001494	GOT2	Curated database;Metabolic modeling	yes			Validated
HUBMet001034	aspartic acid	MP001494	GOT2	Curated database;Metabolic modeling	yes			Validated
HUBMet001691	L-Aspartic acid	MP001494	GOT2	Curated database;Metabolic modeling	yes			Validated
HUBMet002181	Phenylpyruvic acid	MP001494	GOT2	Curated database;Metabolic modeling	yes			Validated
HUBMet000122	alpha-ketoglutarate	MP001494	GOT2	Curated database;Metabolic modeling	yes			Validated
HUBMet001848	oxaloacetic acid	MP001494	GOT2	Curated database;Metabolic modeling	yes		yes	Validated
HUBMet001693	L-Cysteine	MP001494	GOT2	Curated database;Metabolic modeling	yes			Validated
HUBMet000051	cysteine	MP001494	GOT2	Curated database;Metabolic modeling	yes			Validated
HUBMet000315	4-hydroxyphenylpyruvate	MP001494	GOT2	Curated database;Metabolic modeling	yes			Validated
HUBMet000002	kynurenine	MP001494	GOT2	Curated database			yes	Validated
HUBMet000005	phenylalanine	MP001835	EPX	Curated database;Metabolic modeling	yes			Validated
HUBMet001702	L-Phenylalanine	MP001835	EPX	Curated database;Metabolic modeling	yes			Validated
HUBMet001444	D-Fructose	MP001886	SI	Curated database;Metabolic modeling	yes			Validated
HUBMet001445	D-Glucose	MP001886	SI	Curated database;Metabolic modeling	yes		yes	Validated
HUBMet000021	glucose	MP001886	SI	Curated database;Metabolic modeling	yes		yes	Validated
HUBMet000277	Sucrose	MP001886	SI	Curated database;Metabolic modeling	yes			Validated
HUBMet000033	lactate	MP002476	ALDH9A1	Curated database			yes	Validated
HUBMet000089	indoleacetate	MP002476	ALDH9A1	Curated database			yes	Validated
HUBMet000786	1-methyl-4-imidazoleacetate	MP002223	ALDH3A1	Curated database;Metabolic modeling	yes	yes		Validated	0.213989496369761	0.00409007277242792
HUBMet000096	phenylacetate	MP002223	ALDH3A1	Curated database;Metabolic modeling	yes			Validated
HUBMet002662	Homogentisic acid	MP002223	ALDH3A1	Curated database;Metabolic modeling	yes			Validated
HUBMet001664	Homovanillic acid	MP002223	ALDH3A1	Curated database;Metabolic modeling	yes			Validated
HUBMet000372	4-hydroxyphenylacetate	MP002223	ALDH3A1	Curated database;Metabolic modeling	yes	yes		Validated	0.24819490313487	0.000808025064410962
HUBMet000283	vanillylmandelate (VMA)	MP002223	ALDH3A1	Curated database;Metabolic modeling	yes			Validated
HUBMet001818	nicotinamide adenine dinucleotide (NAD+)	MP002223	ALDH3A1	Curated database;Metabolic modeling	yes			Validated
HUBMet001818	nicotinamide adenine dinucleotide (NAD+)	MP002487	ALDH7A1	Curated database;Metabolic modeling	yes		yes	Validated
HUBMet000222	beta-Alanine	MP002487	ALDH7A1	Curated database;Metabolic modeling	yes			Validated
HUBMet001612	gamma-Aminobutyric acid	MP002487	ALDH7A1	Curated database;Metabolic modeling	yes			Validated
HUBMet000058	glycerate	MP002487	ALDH7A1	Curated database;Metabolic modeling	yes			Validated
HUBMet001631	Glyceric acid	MP002487	ALDH7A1	Curated database;Metabolic modeling	yes			Validated
HUBMet000033	lactate	MP002487	ALDH7A1	Curated database;Metabolic modeling	yes		yes	Validated
HUBMet000092	n6-acetyllysine	MP002487	ALDH7A1	Curated database;Metabolic modeling	yes			Validated
HUBMet000089	indoleacetate	MP002487	ALDH7A1	Curated database;Metabolic modeling	yes		yes	Validated
HUBMet001776	Methylmalonic acid	MP002487	ALDH7A1	Curated database;Metabolic modeling	yes			Validated
HUBMet001306	5-Hydroxyindoleacetic acid	MP002487	ALDH7A1	Curated database;Metabolic modeling	yes			Validated
HUBMet000572	4-imidazoleacetate	MP002487	ALDH7A1	Curated database;Metabolic modeling	yes			Validated
HUBMet001289	4-Acetamidobutanoic acid	MP002487	ALDH7A1	Curated database;Metabolic modeling	yes			Validated
HUBMet001342	Aminoadipic acid	MP002487	ALDH7A1	Curated database;Metabolic modeling	yes			Validated
HUBMet000014	Betaine	MP002487	ALDH7A1	Curated database;Metabolic modeling	yes			Validated
HUBMet001336	Adenosine monophosphate (AMP)	MP002487	ALDH7A1	Curated database			yes	Validated
HUBMet001818	nicotinamide adenine dinucleotide (NAD+)	MP002435	ALDH1A3	Curated database			yes	Validated
HUBMet000033	lactate	MP002435	ALDH1A3	Curated database			yes	Validated
HUBMet000089	indoleacetate	MP002435	ALDH1A3	Curated database			yes	Validated
HUBMet000222	beta-Alanine	MP001617	ALDH2	Curated database;Metabolic modeling	yes			Validated
HUBMet000058	glycerate	MP001617	ALDH2	Curated database;Metabolic modeling	yes			Validated
HUBMet001631	Glyceric acid	MP001617	ALDH2	Curated database;Metabolic modeling	yes			Validated
HUBMet000572	4-imidazoleacetate	MP001617	ALDH2	Curated database;Metabolic modeling	yes			Validated
HUBMet001306	5-Hydroxyindoleacetic acid	MP001617	ALDH2	Curated database;Metabolic modeling	yes			Validated
HUBMet000033	lactate	MP001617	ALDH2	Curated database;Metabolic modeling	yes		yes	Validated
HUBMet000092	n6-acetyllysine	MP001617	ALDH2	Curated database;Metabolic modeling	yes			Validated
HUBMet000089	indoleacetate	MP001617	ALDH2	Curated database;Metabolic modeling	yes		yes	Validated
HUBMet001612	gamma-Aminobutyric acid	MP001617	ALDH2	Curated database;Metabolic modeling	yes			Validated
HUBMet001289	4-Acetamidobutanoic acid	MP001617	ALDH2	Curated database;Metabolic modeling	yes			Validated
HUBMet001776	Methylmalonic acid	MP001617	ALDH2	Curated database;Metabolic modeling	yes			Validated
HUBMet001818	nicotinamide adenine dinucleotide (NAD+)	MP001617	ALDH2	Curated database;Metabolic modeling	yes		yes	Validated
HUBMet001818	nicotinamide adenine dinucleotide (NAD+)	MP002552	ALDH3A2	Curated database;Metabolic modeling	yes			Validated
HUBMet000222	beta-Alanine	MP002552	ALDH3A2	Curated database;Metabolic modeling	yes			Validated
HUBMet001612	gamma-Aminobutyric acid	MP002552	ALDH3A2	Curated database;Metabolic modeling	yes			Validated
HUBMet000058	glycerate	MP002552	ALDH3A2	Curated database;Metabolic modeling	yes			Validated
HUBMet001631	Glyceric acid	MP002552	ALDH3A2	Curated database;Metabolic modeling	yes			Validated
HUBMet000033	lactate	MP002552	ALDH3A2	Curated database;Metabolic modeling	yes		yes	Validated
HUBMet000092	n6-acetyllysine	MP002552	ALDH3A2	Curated database;Metabolic modeling	yes			Validated
HUBMet000089	indoleacetate	MP002552	ALDH3A2	Curated database;Metabolic modeling	yes		yes	Validated
HUBMet001776	Methylmalonic acid	MP002552	ALDH3A2	Curated database;Metabolic modeling	yes			Validated
HUBMet001306	5-Hydroxyindoleacetic acid	MP002552	ALDH3A2	Curated database;Metabolic modeling	yes			Validated
HUBMet000572	4-imidazoleacetate	MP002552	ALDH3A2	Curated database;Metabolic modeling	yes			Validated
HUBMet001289	4-Acetamidobutanoic acid	MP002552	ALDH3A2	Curated database;Metabolic modeling	yes			Validated
HUBMet001818	nicotinamide adenine dinucleotide (NAD+)	MP002222	ALDH1B1	Curated database;Metabolic modeling	yes			Validated
HUBMet000222	beta-Alanine	MP002222	ALDH1B1	Curated database;Metabolic modeling	yes			Validated
HUBMet001612	gamma-Aminobutyric acid	MP002222	ALDH1B1	Curated database;Metabolic modeling	yes			Validated
HUBMet000058	glycerate	MP002222	ALDH1B1	Curated database;Metabolic modeling	yes			Validated
HUBMet001631	Glyceric acid	MP002222	ALDH1B1	Curated database;Metabolic modeling	yes			Validated
HUBMet000033	lactate	MP002222	ALDH1B1	Curated database;Metabolic modeling	yes		yes	Validated
HUBMet000092	n6-acetyllysine	MP002222	ALDH1B1	Curated database;Metabolic modeling	yes			Validated
HUBMet000089	indoleacetate	MP002222	ALDH1B1	Curated database;Metabolic modeling	yes		yes	Validated
HUBMet001776	Methylmalonic acid	MP002222	ALDH1B1	Curated database;Metabolic modeling	yes			Validated
HUBMet001306	5-Hydroxyindoleacetic acid	MP002222	ALDH1B1	Curated database;Metabolic modeling	yes			Validated
HUBMet000572	4-imidazoleacetate	MP002222	ALDH1B1	Curated database;Metabolic modeling	yes			Validated
HUBMet001289	4-Acetamidobutanoic acid	MP002222	ALDH1B1	Curated database;Metabolic modeling	yes			Validated
HUBMet000004	Ornithine	MP001615	ARG1	Curated database;Metabolic modeling	yes	yes		Validated	0.36673597211592	4.31673114890385e-07
HUBMet001689	L-Arginine	MP001615	ARG1	Curated database;Metabolic modeling	yes	yes		Validated	-0.192259420680759	0.0094085987168632
HUBMet000007	arginine	MP001615	ARG1	Curated database;Metabolic modeling	yes	yes		Validated	-0.192259420680759	0.0094085987168632
HUBMet000024	Urea	MP001615	ARG1	Curated database;Metabolic modeling	yes			Validated
HUBMet002664	keto-isocaproic acid (KIC)	MP002060	BCKDHB	Curated database			yes	Validated
HUBMet002664	keto-isocaproic acid (KIC)	MP001854	BCKDHA	Curated database			yes	Validated
HUBMet000209	3-methyl-2-oxobutyrate	MP002621	BCAT1	Curated database;Metabolic modeling	yes			Validated
HUBMet001710	L-Valine	MP002621	BCAT1	Curated database;Metabolic modeling	yes			Validated
HUBMet001279	3-Methyl-2-oxovaleric acid	MP002621	BCAT1	Curated database;Metabolic modeling	yes			Validated
HUBMet000011	isoleucine	MP002621	BCAT1	Curated database;Metabolic modeling	yes			Validated
HUBMet001698	L-Isoleucine	MP002621	BCAT1	Curated database;Metabolic modeling	yes			Validated
HUBMet002664	keto-isocaproic acid (KIC)	MP002621	BCAT1	Curated database;Metabolic modeling	yes			Validated
HUBMet001699	L-Leucine	MP002621	BCAT1	Curated database;Metabolic modeling	yes			Validated
HUBMet001695	L-Glutamic acid	MP002621	BCAT1	Curated database;Metabolic modeling	yes		yes	Validated
HUBMet000058	glycerate	MP002621	BCAT1	Curated database;Metabolic modeling	yes			Validated
HUBMet000010	glutamate	MP002621	BCAT1	Curated database;Metabolic modeling	yes		yes	Validated
HUBMet000059	glycocholate	MP002621	BCAT1	Curated database;Metabolic modeling	yes			Validated
HUBMet000122	alpha-ketoglutarate	MP002621	BCAT1	Curated database;Metabolic modeling	yes			Validated
HUBMet000876	Gabapentin	MP002621	BCAT1	Curated database			yes	Validated
HUBMet001296	4-Hydroxyproline	MP001199	P4HA2	Curated database;Metabolic modeling	yes			Validated
HUBMet001704	L-Proline	MP001199	P4HA2	Curated database;Metabolic modeling	yes			Validated
HUBMet000122	alpha-ketoglutarate	MP001199	P4HA2	Curated database;Metabolic modeling	yes			Validated
HUBMet001171	Succinic acid	MP001199	P4HA2	Curated database;Metabolic modeling	yes			Validated
HUBMet001296	4-Hydroxyproline	MP001869	P4HA1	Curated database;Metabolic modeling	yes			Validated
HUBMet001704	L-Proline	MP001869	P4HA1	Curated database;Metabolic modeling	yes			Validated
HUBMet000122	alpha-ketoglutarate	MP001869	P4HA1	Curated database;Metabolic modeling	yes			Validated
HUBMet001171	Succinic acid	MP001869	P4HA1	Curated database;Metabolic modeling	yes			Validated
HUBMet001704	L-Proline	MP003882	PYCR2	Curated database			yes	Validated
HUBMet002591	xylitol	MP003475	DCXR	Curated database;Metabolic modeling	yes			Validated
HUBMet001692	L-Carnitine	MP004546	CROT	Curated database;Metabolic modeling	yes		yes	Validated
HUBMet000093	Octanoylcarnitine	MP004546	CROT	Curated database;Metabolic modeling	yes		yes	Validated
HUBMet001692	L-Carnitine	MP003812	CPT1B	Curated database;Metabolic modeling	yes			Validated
HUBMet000398	Palmitoylcarnitine	MP003812	CPT1B	Curated database;Metabolic modeling	yes			Validated
HUBMet001692	L-Carnitine	MP002529	CPT1A	Curated database;Metabolic modeling	yes			Validated
HUBMet000398	Palmitoylcarnitine	MP002529	CPT1A	Curated database;Metabolic modeling	yes			Validated
HUBMet001469	DG(30:0)	MP001664	LPL	Curated database		yes		Validated	-0.224558661677306	0.00278957218351415
HUBMet001470	DG(30:1)	MP001664	LPL	Curated database		yes		Validated	-0.18994504399328	0.0121611968255366
HUBMet001471	DG(32:0)	MP001664	LPL	Curated database		yes		Validated	-0.30653312788906	3.82387033513051e-05
HUBMet001452	DAG(32:1)	MP001664	LPL	Curated database		yes		Validated	-0.242021000328942	0.00120769285840256
HUBMet001061	diacylglycerol (14:0/18:1, 16:0/16:1)	MP001664	LPL	Curated database		yes		Validated	-0.229111061352441	0.00234152573787617
HUBMet001789	myristoyl-linoleoyl-glycerol (14:0/18:2) [1]	MP001664	LPL	Curated database		yes		Validated	-0.185828753666107	0.0141926389393938
HUBMet001473	DG(34:0)	MP001664	LPL	Curated database		yes		Validated	-0.325296318099856	1.40649841314451e-05
HUBMet001453	DAG(34:1)	MP001664	LPL	Curated database		yes		Validated	-0.252713837886252	0.000767474336844703
HUBMet001454	DAG(34:2)	MP001664	LPL	Curated database		yes		Validated	-0.219396145879104	0.00322913077321674
HUBMet001474	DG(34:3)	MP001664	LPL	Curated database		yes		Validated	-0.271628879594981	0.000279249932077894
HUBMet001475	DG(36:1)	MP001664	LPL	Curated database		yes		Validated	-0.341377940961312	2.7761546897516e-06
HUBMet001060	DG(36:4)	MP001664	LPL	Curated database		yes		Validated	-0.23204214121835	0.00176516284509246
HUBMet001476	DG(36:5)	MP001664	LPL	Curated database		yes		Validated	-0.17430040188939	0.0219257914332194
HUBMet002747	DG(36:3)	MP001664	LPL	Curated database		yes		Validated	-0.241369609251917	0.00124597720772681
HUBMet001480	DG(33:1)	MP001664	LPL	Curated database		yes		Validated	-0.247860444640106	0.000941101530288992
HUBMet000530	palmitoyl-linoleoyl-glycerol (16:0/18:2)	MP001664	LPL	Curated database		yes		Validated	-0.319339074251263	1.38472747631119e-05
HUBMet001477	DG(38:5)	MP001664	LPL	Curated database		yes		Validated	-0.32179355127631	1.56672273991415e-05
HUBMet001484	DG(38:6)	MP001664	LPL	Curated database		yes		Validated	-0.294425430005883	7.13004623866804e-05
HUBMet001134	palmitoleoyl-oleoyl-glycerol (16:1/18:1)	MP001664	LPL	Curated database		yes		Validated	-0.219396145879104	0.00322913077321674
HUBMet000757	palmitoleoyl-linoleoyl-glycerol (16:1/18:2)	MP001664	LPL	Curated database		yes		Validated	-0.209951351257769	0.00510984369064492
HUBMet001482	DG(38:3)	MP001664	LPL	Curated database		yes		Validated	-0.217820823244552	0.00374844601484875
HUBMet000916	oleoyl-oleoyl-glycerol (18:1/18:1)	MP001664	LPL	Curated database		yes		Validated	-0.323948936568613	1.14985735619715e-05
HUBMet000397	oleoyl-linoleoyl-glycerol (18:1/18:2)	MP001664	LPL	Curated database		yes		Validated	-0.303130572531639	4.46313489846377e-05
HUBMet000754	oleoyl-arachidonoyl-glycerol (18:1/20:4)	MP001664	LPL	Curated database		yes		Validated	-0.187439583202561	0.0120857021442646
HUBMet001726	linoleoyl-docosahexaenoyl-glycerol (18:2/22:6)	MP001664	LPL	Curated database		yes		Validated	-0.168244248624444	0.0270266247600119
HUBMet000220	arachidate (20:0)	MP001664	LPL	Curated database		yes		Validated	-0.220501805956022	0.00283419994819844
HUBMet000017	Glycerol	MP001664	LPL	Curated database		yes		Validated	0.163362133745251	0.0276581171514785
HUBMet000133	glucuronate	MP004028	MGLL	Curated database;Metabolic modeling	yes			Validated
HUBMet000017	Glycerol	MP004028	MGLL	Curated database;Metabolic modeling	yes	yes	yes	Validated	0.205492227257707	0.00538748138872112
HUBMet000328	fumarate	MP004028	MGLL	Curated database;Metabolic modeling	yes	yes		Validated	0.205492227257707	0.00538748138872112
HUBMet000561	2-arachidonoylglycerol (20:4)	MP004028	MGLL	Curated database		yes		Validated	-0.264304682304955	0.000459082139109603
HUBMet000807	2-palmitoleoylglycerol (16:1)	MP004028	MGLL	Curated database		yes		Validated	-0.389117440511311	1.21675607536604e-07
HUBMet000424	2-oleoylglycerol (18:1)	MP004028	MGLL	Curated database		yes		Validated	-0.376117931143177	2.68412556451798e-07
HUBMet000422	2-linoleoylglycerol (18:2)	MP004028	MGLL	Curated database		yes		Validated	-0.446891804737611	5.0567145587221e-10
HUBMet000179	1-oleoylglycerol (18:1)	MP004028	MGLL	Curated database		yes		Validated	-0.376117931143177	2.68412556451798e-07
HUBMet000174	1-linoleoylglycerol (18:2)	MP004028	MGLL	Curated database		yes		Validated	-0.446891804737611	5.0567145587221e-10
HUBMet002726	1-Arachidonoylglycerol	MP004028	MGLL	Curated database		yes		Validated	-0.264304682304955	0.000459082139109603
HUBMet002601	galactose	MP002627	GALC	Curated database			yes	Validated
HUBMet000594	hexose	MP002627	GALC	Curated database			yes	Validated
HUBMet000278	Sulfate	MP002560	ARSD	Curated database			yes	Validated
HUBMet000251	n-acetylneuraminate	MP004658	NEU2	Curated database;Metabolic modeling	yes			Validated
HUBMet000278	Sulfate	MP001913	ARSA	Curated database			yes	Validated
HUBMet000278	Sulfate	MP001927	ARSB	Curated database			yes	Validated
HUBMet000251	n-acetylneuraminate	MP004021	NEU1	Curated database			yes	Validated
HUBMet001517	Estrone	MP002561	ARSL	Curated database;Metabolic modeling	yes			Validated
HUBMet000722	estrone 3-sulfate	MP002561	ARSL	Curated database;Metabolic modeling	yes			Validated
HUBMet000278	Sulfate	MP002561	ARSL	Curated database;Metabolic modeling	yes			Validated
HUBMet000002	kynurenine	MP003101	KYNU	Curated database;Metabolic modeling;Correlation	yes			Validated
HUBMet000003	alanine	MP003101	KYNU	Curated database;Metabolic modeling	yes			Validated
HUBMet000578	anthranilate	MP003101	KYNU	Curated database;Metabolic modeling	yes			Validated
HUBMet001269	3-hydroxykynurenine	MP003101	KYNU	Curated database;Metabolic modeling	yes			Validated
HUBMet000133	glucuronate	MP001851	ANXA3	Curated database;Metabolic modeling	yes			Validated
HUBMet000017	Glycerol	MP001851	ANXA3	Curated database;Metabolic modeling	yes	yes		Validated	0.292980907327434	6.43073496388682e-05
HUBMet000328	fumarate	MP001851	ANXA3	Curated database;Metabolic modeling	yes	yes		Validated	0.292980907327434	6.43073496388682e-05
HUBMet001235	2-aminoethanol	MP001851	ANXA3	Curated database			yes	Validated
HUBMet001312	6-phosphogluconate	MP001425	PGLS	Curated database			yes	Validated
HUBMet001624	glucose-6-phosphate	MP001828	G6PD	Curated database;Metabolic modeling	yes		yes	Validated
HUBMet001637	Glycolic acid	MP001828	G6PD	Curated database			yes	Validated
HUBMet002633	Adenosine triphosphate (ATP)	MP002066	GART	Curated database;Metabolic modeling	yes			Validated
HUBMet000001	Glycine	MP002066	GART	Curated database;Metabolic modeling	yes			Validated
HUBMet001025	adenosine 5'-diphosphate (ADP)	MP002066	GART	Curated database;Metabolic modeling	yes			Validated
HUBMet002573	udp-glcnac	MP004610	GNE	Curated database			yes	Validated
HUBMet000520	n-acetylglucosamine	MP004610	GNE	Curated database			yes	Validated
HUBMet000251	n-acetylneuraminate	MP004610	GNE	Curated database		yes		Validated	0.494399993630136	0
HUBMet002574	uridine diphosphate	MP004610	GNE	Curated database;Metabolic modeling	yes		yes	Validated
HUBMet002633	Adenosine triphosphate (ATP)	MP004610	GNE	Curated database;Metabolic modeling	yes			Validated
HUBMet001025	adenosine 5'-diphosphate (ADP)	MP004610	GNE	Curated database;Metabolic modeling	yes		yes	Validated
HUBMet002186	Phosphoenolpyruvic acid	MP004322	NANS	Curated database;Metabolic modeling	yes		yes	Validated
HUBMet001818	nicotinamide adenine dinucleotide (NAD+)	MP004243	NMNAT1	Curated database			yes	Validated
HUBMet002593	beta-nicotinamide mononucleotide	MP004243	NMNAT1	Curated database			yes	Validated
HUBMet002633	Adenosine triphosphate (ATP)	MP004243	NMNAT1	Curated database			yes	Validated
HUBMet002279	Quinolinic acid	MP003044	QPRT	Curated database			yes	Validated
HUBMet000039	Phosphate	MP003044	QPRT	Curated database			yes	Validated
HUBMet002593	beta-nicotinamide mononucleotide	MP004141	NMNAT2	Curated database;Metabolic modeling	yes			Validated
HUBMet001818	nicotinamide adenine dinucleotide (NAD+)	MP004141	NMNAT2	Curated database;Metabolic modeling	yes			Validated
HUBMet002277	Pyrophosphate	MP004141	NMNAT2	Curated database;Metabolic modeling	yes			Validated
HUBMet002633	Adenosine triphosphate (ATP)	MP004141	NMNAT2	Curated database;Metabolic modeling	yes		yes	Validated
HUBMet001336	Adenosine monophosphate (AMP)	MP001460	BPNT1	Curated database;Metabolic modeling	yes			Validated
HUBMet002277	Pyrophosphate	MP001215	PAPSS1	Curated database;Metabolic modeling	yes		yes	Validated
HUBMet002633	Adenosine triphosphate (ATP)	MP001215	PAPSS1	Curated database;Metabolic modeling	yes			Validated
HUBMet001025	adenosine 5'-diphosphate (ADP)	MP001215	PAPSS1	Curated database;Metabolic modeling	yes		yes	Validated
HUBMet000278	Sulfate	MP001215	PAPSS1	Curated database;Metabolic modeling	yes		yes	Validated
HUBMet000039	Phosphate	MP001215	PAPSS1	Curated database			yes	Validated
HUBMet000017	Glycerol	MP001215	PAPSS1	Curated database			yes	Validated
HUBMet000722	estrone 3-sulfate	MP002512	SULT1E1	Curated database;Metabolic modeling	yes			Validated
HUBMet001517	Estrone	MP002512	SULT1E1	Curated database;Metabolic modeling	yes			Validated
HUBMet001432	cis androsterone	MP002846	SULT2A1	Curated database			yes	Validated
HUBMet000135	glycolithocholate sulfate	MP002846	SULT2A1	Curated database		yes		Validated	-0.185487551139358	0.0121789556750712
HUBMet000100	taurolithocholate 3-sulfate	MP002846	SULT2A1	Curated database		yes		Validated	-0.203335838268843	0.00663843972856469
HUBMet000278	Sulfate	MP001426	PAPSS2	Curated database;Metabolic modeling	yes		yes	Validated
HUBMet002277	Pyrophosphate	MP001426	PAPSS2	Curated database;Metabolic modeling	yes		yes	Validated
HUBMet002633	Adenosine triphosphate (ATP)	MP001426	PAPSS2	Curated database;Metabolic modeling	yes			Validated
HUBMet001025	adenosine 5'-diphosphate (ADP)	MP001426	PAPSS2	Curated database;Metabolic modeling	yes		yes	Validated
HUBMet001461	Dehydroepiandrosterone	MP001072	SULT2B1	Curated database			yes	Validated
HUBMet000018	Cholesterol	MP001072	SULT2B1	Curated database;Metabolic modeling	yes			Validated
HUBMet001427	Cholesterol sulfate	MP001072	SULT2B1	Curated database;Metabolic modeling	yes			Validated
HUBMet002240	Pregnenolone	MP001072	SULT2B1	Curated database;Metabolic modeling	yes		yes	Validated
HUBMet000592	Heme	MP001720	HMBS	Curated database		yes		Validated	0.689994635380017	0
HUBMet002633	Adenosine triphosphate (ATP)	MP002231	CPS1	Curated database;Metabolic modeling	yes		yes	Validated
HUBMet001025	adenosine 5'-diphosphate (ADP)	MP002231	CPS1	Curated database;Metabolic modeling	yes		yes	Validated
HUBMet000039	Phosphate	MP002231	CPS1	Curated database			yes	Validated
HUBMet001818	nicotinamide adenine dinucleotide (NAD+)	MP002377	AKR1C3	Curated database			yes	Validated
HUBMet001349	Androstenedione	MP002377	AKR1C3	Curated database			yes	Validated
HUBMet002507	Testosterone	MP002377	AKR1C3	Curated database			yes	Validated
HUBMet001096	lactose	MP001757	LCT	Curated database;Metabolic modeling	yes			Validated
HUBMet001445	D-Glucose	MP001757	LCT	Curated database;Metabolic modeling	yes			Validated
HUBMet000021	glucose	MP001757	LCT	Curated database;Metabolic modeling	yes			Validated
HUBMet000017	Glycerol	MP001757	LCT	Curated database			yes	Validated
HUBMet002601	galactose	MP001757	LCT	Curated database;Metabolic modeling	yes			Validated
HUBMet000594	hexose	MP001757	LCT	Curated database;Metabolic modeling	yes			Validated
HUBMet001336	Adenosine monophosphate (AMP)	MP004064	ADPGK	Curated database;Metabolic modeling	yes			Validated
HUBMet001445	D-Glucose	MP004064	ADPGK	Curated database;Metabolic modeling	yes			Validated
HUBMet000021	glucose	MP004064	ADPGK	Curated database;Metabolic modeling	yes			Validated
HUBMet001025	adenosine 5'-diphosphate (ADP)	MP004064	ADPGK	Curated database;Metabolic modeling	yes			Validated
HUBMet001624	glucose-6-phosphate	MP004064	ADPGK	Curated database;Metabolic modeling	yes			Validated
HUBMet001336	Adenosine monophosphate (AMP)	MP001660	PYGL	Curated database			yes	Validated
HUBMet000736	Inosine 5'-monophosphate (IMP)	MP001660	PYGL	Curated database			yes	Validated
HUBMet001624	glucose-6-phosphate	MP001660	PYGL	Curated database			yes	Validated
HUBMet000039	Phosphate	MP001660	PYGL	Curated database			yes	Validated
HUBMet002596	glucose-1-phosphate	MP001660	PYGL	Curated database;Metabolic modeling	yes		yes	Validated
HUBMet002282	Riboflavin	MP001660	PYGL	Curated database			yes	Validated
HUBMet000965	Uric acid	MP001660	PYGL	Curated database			yes	Validated
HUBMet001445	D-Glucose	MP001315	B4GALT2	Curated database;Metabolic modeling	yes			Validated
HUBMet000021	glucose	MP001315	B4GALT2	Curated database;Metabolic modeling	yes			Validated
HUBMet001096	lactose	MP001315	B4GALT2	Curated database;Metabolic modeling	yes			Validated
HUBMet002574	uridine diphosphate	MP001315	B4GALT2	Curated database;Metabolic modeling	yes			Validated
HUBMet002599	uridine diphosphate galactose	MP001315	B4GALT2	Curated database;Metabolic modeling	yes		yes	Validated
HUBMet001445	D-Glucose	MP001499	LALBA	Curated database			yes	Validated
HUBMet000021	glucose	MP001499	LALBA	Curated database			yes	Validated
HUBMet002574	uridine diphosphate	MP001499	LALBA	Curated database			yes	Validated
HUBMet002599	uridine diphosphate galactose	MP001499	LALBA	Curated database			yes	Validated
HUBMet001336	Adenosine monophosphate (AMP)	MP001821	PYGM	Curated database			yes	Validated
HUBMet000736	Inosine 5'-monophosphate (IMP)	MP001821	PYGM	Curated database			yes	Validated
HUBMet001624	glucose-6-phosphate	MP001821	PYGM	Curated database			yes	Validated
HUBMet000039	Phosphate	MP001821	PYGM	Curated database			yes	Validated
HUBMet002596	glucose-1-phosphate	MP001821	PYGM	Curated database;Metabolic modeling	yes		yes	Validated
HUBMet001445	D-Glucose	MP001219	TREH	Curated database;Metabolic modeling	yes		yes	Validated
HUBMet000021	glucose	MP001219	TREH	Curated database;Metabolic modeling	yes		yes	Validated
HUBMet002566	Trehalose	MP001219	TREH	Curated database;Metabolic modeling	yes			Validated
HUBMet002596	glucose-1-phosphate	MP001820	PYGB	Curated database;Metabolic modeling	yes		yes	Validated
HUBMet000736	Inosine 5'-monophosphate (IMP)	MP001820	PYGB	Curated database			yes	Validated
HUBMet001624	glucose-6-phosphate	MP001820	PYGB	Curated database			yes	Validated
HUBMet001624	glucose-6-phosphate	MP002297	G6PC1	Curated database;Metabolic modeling	yes			Validated
HUBMet001445	D-Glucose	MP002297	G6PC1	Curated database;Metabolic modeling	yes			Validated
HUBMet000021	glucose	MP002297	G6PC1	Curated database;Metabolic modeling	yes			Validated
HUBMet001096	lactose	MP001914	B4GALT1	Curated database;Metabolic modeling	yes	yes		Validated	0.299443514232247	0.000297488403337226
HUBMet002599	uridine diphosphate galactose	MP001914	B4GALT1	Curated database;Metabolic modeling	yes		yes	Validated
HUBMet000520	n-acetylglucosamine	MP001914	B4GALT1	Curated database			yes	Validated
HUBMet001445	D-Glucose	MP001914	B4GALT1	Curated database;Metabolic modeling	yes		yes	Validated
HUBMet000021	glucose	MP001914	B4GALT1	Curated database;Metabolic modeling	yes		yes	Validated
HUBMet002574	uridine diphosphate	MP001914	B4GALT1	Curated database;Metabolic modeling	yes		yes	Validated
HUBMet002575	Uridine 5'-monophosphate	MP001914	B4GALT1	Curated database			yes	Validated
HUBMet001818	nicotinamide adenine dinucleotide (NAD+)	MP004031	HSD17B10	Curated database;Metabolic modeling	yes		yes	Validated
HUBMet001818	nicotinamide adenine dinucleotide (NAD+)	MP002866	EHHADH	Curated database;Metabolic modeling	yes		yes	Validated
HUBMet001818	nicotinamide adenine dinucleotide (NAD+)	MP003119	HADH	Curated database;Metabolic modeling	yes			Validated
HUBMet001267	3-hydroxyisobutyric acid	MP003119	HADH	Curated database;Metabolic modeling	yes			Validated
HUBMet001692	L-Carnitine	MP001375	BBOX1	Curated database;Metabolic modeling	yes			Validated
HUBMet000083	deoxycarnitine	MP001375	BBOX1	Curated database			yes	Validated
HUBMet000122	alpha-ketoglutarate	MP001375	BBOX1	Curated database;Metabolic modeling	yes			Validated
HUBMet001171	Succinic acid	MP001375	BBOX1	Curated database;Metabolic modeling	yes		yes	Validated
HUBMet001645	Guanosine diphosphate	MP001309	DPM1	Curated database;Metabolic modeling	yes			Validated
HUBMet001645	Guanosine diphosphate	MP001295	GMDS	Curated database			yes	Validated
HUBMet001818	nicotinamide adenine dinucleotide (NAD+)	MP002819	AKR1C1	Curated database;Metabolic modeling	yes		yes	Validated
HUBMet001432	cis androsterone	MP002819	AKR1C1	Curated database;Metabolic modeling	yes			Validated
HUBMet001493	dihydroprogesterone	MP002819	AKR1C1	Curated database;Metabolic modeling	yes			Validated
HUBMet001818	nicotinamide adenine dinucleotide (NAD+)	MP002591	AKR1C2	Curated database;Metabolic modeling	yes		yes	Validated
HUBMet001432	cis androsterone	MP002591	AKR1C2	Curated database;Metabolic modeling	yes			Validated
HUBMet000379	chenodeoxycholate	MP002591	AKR1C2	Curated database			yes	Validated
HUBMet000514	Ibuprofen	MP002591	AKR1C2	Curated database			yes	Validated
HUBMet000158	ursodeoxycholate	MP002591	AKR1C2	Curated database			yes	Validated
HUBMet001818	nicotinamide adenine dinucleotide (NAD+)	MP002357	HADHA	Curated database			yes	Validated
HUBMet001082	Histamine	MP002012	AOC1	Curated database;Metabolic modeling	yes			Validated
HUBMet000945	Putrescine	MP002012	AOC1	Curated database;Metabolic modeling	yes			Validated
HUBMet001170	Spermine	MP002012	AOC1	Curated database;Metabolic modeling	yes			Validated
HUBMet002661	Glyoxylic acid	MP004478	GRHPR	Curated database;Metabolic modeling	yes			Validated
HUBMet001637	Glycolic acid	MP004478	GRHPR	Curated database;Metabolic modeling	yes			Validated
HUBMet000058	glycerate	MP004478	GRHPR	Curated database;Metabolic modeling	yes		yes	Validated
HUBMet001631	Glyceric acid	MP004478	GRHPR	Curated database;Metabolic modeling	yes		yes	Validated
HUBMet001818	nicotinamide adenine dinucleotide (NAD+)	MP004478	GRHPR	Curated database;Metabolic modeling	yes		yes	Validated
HUBMet001082	Histamine	MP001319	AOC2	Curated database;Metabolic modeling	yes			Validated
HUBMet001818	nicotinamide adenine dinucleotide (NAD+)	MP002240	HIBADH	Curated database			yes	Validated
HUBMet002661	Glyoxylic acid	MP004126	AGXT2	Curated database;Metabolic modeling	yes			Validated
HUBMet000001	Glycine	MP004126	AGXT2	Curated database;Metabolic modeling	yes			Validated
HUBMet001695	L-Glutamic acid	MP004126	AGXT2	Curated database;Metabolic modeling	yes			Validated
HUBMet000058	glycerate	MP004126	AGXT2	Curated database;Metabolic modeling	yes			Validated
HUBMet000010	glutamate	MP004126	AGXT2	Curated database;Metabolic modeling	yes			Validated
HUBMet000059	glycocholate	MP004126	AGXT2	Curated database;Metabolic modeling	yes			Validated
HUBMet000003	alanine	MP004126	AGXT2	Curated database;Metabolic modeling	yes			Validated
HUBMet000122	alpha-ketoglutarate	MP004126	AGXT2	Curated database;Metabolic modeling	yes			Validated
HUBMet002278	Pyruvic acid	MP004126	AGXT2	Curated database;Metabolic modeling	yes			Validated
HUBMet000374	5-methylthioadenosine (MTA)	MP002923	MTAP	Curated database;Metabolic modeling	yes			Validated
HUBMet000376	Adenine	MP002923	MTAP	Curated database;Metabolic modeling	yes			Validated
HUBMet000251	n-acetylneuraminate	MP003713	CMAS	Curated database;Metabolic modeling	yes		yes	Validated
HUBMet002277	Pyrophosphate	MP003713	CMAS	Curated database;Metabolic modeling	yes			Validated
HUBMet000039	Phosphate	MP003713	CMAS	Curated database			yes	Validated
HUBMet001350	Arachidonic acid	MP002804	CYP4A11	Curated database;Metabolic modeling	yes			Validated
HUBMet001333	acylcarnitine	MP003009	GNMT	Curated database			yes	Validated
HUBMet002289	S-Adenosylhomocysteine	MP003009	GNMT	Curated database			yes	Validated
HUBMet001435	Citric acid	MP003009	GNMT	Curated database			yes	Validated
HUBMet001333	acylcarnitine	MP002229	MAT2A	Curated database			yes	Validated
HUBMet001701	L-Methionine	MP002229	MAT2A	Curated database			yes	Validated
HUBMet002633	Adenosine triphosphate (ATP)	MP002229	MAT2A	Curated database			yes	Validated
HUBMet000039	Phosphate	MP002229	MAT2A	Curated database			yes	Validated
HUBMet002277	Pyrophosphate	MP002229	MAT2A	Curated database			yes	Validated
HUBMet001333	acylcarnitine	MP001809	PNMT	Curated database;Metabolic modeling	yes		yes	Validated
HUBMet002289	S-Adenosylhomocysteine	MP001809	PNMT	Curated database;Metabolic modeling	yes		yes	Validated
HUBMet002289	S-Adenosylhomocysteine	MP004193	DPH5	Curated database			yes	Validated
HUBMet001333	acylcarnitine	MP004259	AS3MT	Curated database;Metabolic modeling	yes		yes	Validated
HUBMet002289	S-Adenosylhomocysteine	MP004259	AS3MT	Curated database;Metabolic modeling	yes			Validated
HUBMet000268	Serotonin	MP001405	INMT	Curated database;Metabolic modeling	yes			Validated
HUBMet001333	acylcarnitine	MP001405	INMT	Curated database;Metabolic modeling	yes			Validated
HUBMet002289	S-Adenosylhomocysteine	MP001405	INMT	Curated database;Metabolic modeling	yes		yes	Validated
HUBMet001333	acylcarnitine	MP004429	COQ3	Curated database;Metabolic modeling	yes			Validated
HUBMet002289	S-Adenosylhomocysteine	MP004429	COQ3	Curated database;Metabolic modeling	yes		yes	Validated
HUBMet001333	acylcarnitine	MP002760	MAT1A	Curated database;Metabolic modeling	yes			Validated
HUBMet002277	Pyrophosphate	MP002760	MAT1A	Curated database;Metabolic modeling	yes			Validated
HUBMet002633	Adenosine triphosphate (ATP)	MP002760	MAT1A	Curated database;Metabolic modeling	yes			Validated
HUBMet001701	L-Methionine	MP002760	MAT1A	Curated database;Metabolic modeling	yes			Validated
HUBMet001333	acylcarnitine	MP004469	MTRR	Curated database;Metabolic modeling	yes			Validated
HUBMet002289	S-Adenosylhomocysteine	MP004469	MTRR	Curated database;Metabolic modeling	yes			Validated
HUBMet000175	1-Methylnicotinamide	MP002350	NNMT	Curated database;Metabolic modeling	yes			Validated
HUBMet001333	acylcarnitine	MP002350	NNMT	Curated database;Metabolic modeling	yes			Validated
HUBMet002289	S-Adenosylhomocysteine	MP002350	NNMT	Curated database;Metabolic modeling	yes			Validated
HUBMet000236	guanidinoacetate	MP002988	GAMT	Curated database;Metabolic modeling	yes			Validated
HUBMet000016	Creatine	MP002988	GAMT	Curated database;Metabolic modeling	yes			Validated
HUBMet001333	acylcarnitine	MP002988	GAMT	Curated database;Metabolic modeling	yes			Validated
HUBMet002289	S-Adenosylhomocysteine	MP002988	GAMT	Curated database;Metabolic modeling	yes		yes	Validated
HUBMet001333	acylcarnitine	MP002522	HNMT	Curated database;Metabolic modeling	yes			Validated
HUBMet001082	Histamine	MP002522	HNMT	Curated database;Metabolic modeling	yes		yes	Validated
HUBMet001203	1-Methylhistamine	MP002522	HNMT	Curated database;Metabolic modeling	yes			Validated
HUBMet002289	S-Adenosylhomocysteine	MP002522	HNMT	Curated database;Metabolic modeling	yes		yes	Validated
HUBMet002289	S-Adenosylhomocysteine	MP002549	TPMT	Curated database			yes	Validated
HUBMet000736	Inosine 5'-monophosphate (IMP)	MP004113	ITPA	Curated database			yes	Validated
HUBMet002277	Pyrophosphate	MP004113	ITPA	Curated database			yes	Validated
HUBMet000039	Phosphate	MP004113	ITPA	Curated database			yes	Validated
HUBMet001435	Citric acid	MP004113	ITPA	Curated database			yes	Validated
HUBMet002277	Pyrophosphate	MP002260	DUT	Curated database;Metabolic modeling	yes		yes	Validated
HUBMet000039	Phosphate	MP002260	DUT	Curated database			yes	Validated
HUBMet000017	Glycerol	MP001958	NAGA	Curated database			yes	Validated
HUBMet002628	acetyl-galactosamine	MP001958	NAGA	Curated database			yes	Validated
HUBMet000268	Serotonin	MP001903	IDO1	Curated database;Metabolic modeling	yes			Validated
HUBMet001307	5-hydroxytryptophan	MP001903	IDO1	Curated database;Metabolic modeling	yes			Validated
HUBMet000006	tryptophan	MP001903	IDO1	Curated database;Metabolic modeling	yes			Validated
HUBMet001708	L-Tryptophan	MP001903	IDO1	Curated database;Metabolic modeling	yes			Validated
HUBMet001336	Adenosine monophosphate (AMP)	MP001692	APRT	Curated database;Metabolic modeling	yes		yes	Validated
HUBMet001646	Guanosine monophosphate	MP001692	APRT	Curated database			yes	Validated
HUBMet000376	Adenine	MP001692	APRT	Curated database;Metabolic modeling	yes	yes	yes	Validated	0.189178093030941	0.0105365101741839
HUBMet001644	Guanine	MP001692	APRT	Curated database			yes	Validated
HUBMet002277	Pyrophosphate	MP001692	APRT	Curated database;Metabolic modeling	yes			Validated
HUBMet000039	Phosphate	MP001692	APRT	Curated database			yes	Validated
HUBMet001435	Citric acid	MP001692	APRT	Curated database			yes	Validated
HUBMet001437	Cortexolone	MP001921	CYP11B1	Curated database;Metabolic modeling	yes			Validated
HUBMet000019	Cortisol	MP001921	CYP11B1	Curated database;Metabolic modeling	yes			Validated
HUBMet001232	17-alpha-hydroxyprogesterone	MP001921	CYP11B1	Curated database;Metabolic modeling	yes		yes	Validated
HUBMet000859	Corticosterone	MP001921	CYP11B1	Curated database;Metabolic modeling	yes			Validated
HUBMet002241	Progesterone	MP001921	CYP11B1	Curated database;Metabolic modeling	yes			Validated
HUBMet001603	Fluconazole	MP001921	CYP11B1	Curated database			yes	Validated
HUBMet001818	nicotinamide adenine dinucleotide (NAD+)	MP002331	HSD17B2	Curated database;Metabolic modeling	yes			Validated
HUBMet001349	Androstenedione	MP002331	HSD17B2	Curated database;Metabolic modeling	yes			Validated
HUBMet002507	Testosterone	MP002331	HSD17B2	Curated database;Metabolic modeling	yes			Validated
HUBMet001515	Estradiol	MP002331	HSD17B2	Curated database;Metabolic modeling	yes			Validated
HUBMet001517	Estrone	MP002331	HSD17B2	Curated database;Metabolic modeling	yes			Validated
HUBMet001629	glutathione, oxidized (GSSG)	MP001910	ANPEP	Curated database			yes	Validated
HUBMet000696	Androsterone glucuronide	MP004116	UGT2B28	Curated database;Metabolic modeling	yes			Validated
HUBMet002508	Testosterone glucuronide	MP004116	UGT2B28	Curated database;Metabolic modeling	yes			Validated
HUBMet001432	cis androsterone	MP004116	UGT2B28	Curated database;Metabolic modeling	yes			Validated
HUBMet001363	Bilirubin	MP004116	UGT2B28	Curated database;Metabolic modeling	yes			Validated
HUBMet001515	Estradiol	MP004116	UGT2B28	Curated database;Metabolic modeling	yes			Validated
HUBMet001516	Estriol	MP004116	UGT2B28	Curated database;Metabolic modeling	yes			Validated
HUBMet002507	Testosterone	MP004116	UGT2B28	Curated database;Metabolic modeling	yes			Validated
HUBMet002574	uridine diphosphate	MP004116	UGT2B28	Curated database;Metabolic modeling	yes		yes	Validated
HUBMet002567	Trichloroethanol glucuronide	MP004116	UGT2B28	Curated database;Metabolic modeling	yes			Validated
HUBMet001515	Estradiol	MP003828	ESR2	Curated database			yes	Validated
HUBMet001516	Estriol	MP003828	ESR2	Curated database			yes	Validated
HUBMet000722	estrone 3-sulfate	MP004415	SLCO1C1	Curated database;Metabolic modeling	yes			Validated
HUBMet000156	Thyroxine	MP004415	SLCO1C1	Curated database;Metabolic modeling	yes			Validated
HUBMet001818	nicotinamide adenine dinucleotide (NAD+)	MP003809	HSD17B8	Curated database			yes	Validated
HUBMet000722	estrone 3-sulfate	MP004707	SLCO1B1	Curated database			yes	Validated
HUBMet001363	Bilirubin	MP001647	UGT2B4	Curated database;Metabolic modeling	yes			Validated
HUBMet001515	Estradiol	MP001647	UGT2B4	Curated database;Metabolic modeling	yes			Validated
HUBMet001516	Estriol	MP001647	UGT2B4	Curated database;Metabolic modeling	yes			Validated
HUBMet002574	uridine diphosphate	MP001647	UGT2B4	Curated database;Metabolic modeling	yes		yes	Validated
HUBMet002567	Trichloroethanol glucuronide	MP001647	UGT2B4	Curated database;Metabolic modeling	yes			Validated
HUBMet000122	alpha-ketoglutarate	MP001093	PLOD2	Curated database;Metabolic modeling	yes			Validated
HUBMet001171	Succinic acid	MP001093	PLOD2	Curated database;Metabolic modeling	yes			Validated
HUBMet001171	Succinic acid	MP001296	PLOD3	Curated database;Metabolic modeling	yes			Validated
HUBMet000122	alpha-ketoglutarate	MP001296	PLOD3	Curated database;Metabolic modeling	yes			Validated
HUBMet002599	uridine diphosphate galactose	MP001296	PLOD3	Curated database;Metabolic modeling	yes			Validated
HUBMet002574	uridine diphosphate	MP001296	PLOD3	Curated database;Metabolic modeling	yes			Validated
HUBMet001689	L-Arginine	MP002530	GATM	Curated database			yes	Validated
HUBMet000007	arginine	MP002530	GATM	Curated database			yes	Validated
HUBMet000001	Glycine	MP002530	GATM	Curated database			yes	Validated
HUBMet001612	gamma-Aminobutyric acid	MP002530	GATM	Curated database			yes	Validated
HUBMet000004	Ornithine	MP002530	GATM	Curated database			yes	Validated
HUBMet000042	2-aminobutyrate	MP002530	GATM	Curated database			yes	Validated
HUBMet001234	2-aminobutyric acid	MP002530	GATM	Curated database			yes	Validated
HUBMet001307	5-hydroxytryptophan	MP001971	TPH1	Curated database;Metabolic modeling	yes			Validated
HUBMet000006	tryptophan	MP001971	TPH1	Curated database;Metabolic modeling	yes		yes	Validated
HUBMet001708	L-Tryptophan	MP001971	TPH1	Curated database;Metabolic modeling	yes		yes	Validated
HUBMet001307	5-hydroxytryptophan	MP003574	TPH2	Curated database;Metabolic modeling	yes			Validated
HUBMet000006	tryptophan	MP003574	TPH2	Curated database;Metabolic modeling	yes		yes	Validated
HUBMet001708	L-Tryptophan	MP003574	TPH2	Curated database;Metabolic modeling	yes		yes	Validated
HUBMet000222	beta-Alanine	MP003948	CNDP1	Curated database;Metabolic modeling	yes			Validated
HUBMet001697	L-Histidine	MP003948	CNDP1	Curated database;Metabolic modeling;Correlation	yes	yes		Validated	0.19127408231656	0.00978492398396348
HUBMet001040	Carnosine	MP003948	CNDP1	Curated database;Metabolic modeling	yes			Validated
HUBMet001435	Citric acid	MP003948	CNDP1	Curated database;Correlation	yes			Validated
HUBMet000043	3-Methylhistidine	MP003948	CNDP1	Curated database;Correlation	yes			Validated
HUBMet000736	Inosine 5'-monophosphate (IMP)	MP001493	HPRT1	Curated database			yes	Validated
HUBMet001646	Guanosine monophosphate	MP001493	HPRT1	Curated database			yes	Validated
HUBMet002277	Pyrophosphate	MP001493	HPRT1	Curated database			yes	Validated
HUBMet000039	Phosphate	MP001493	HPRT1	Curated database			yes	Validated
HUBMet001363	Bilirubin	MP002074	UGT1A4	Curated database;Metabolic modeling	yes			Validated
HUBMet001515	Estradiol	MP002074	UGT1A4	Curated database;Metabolic modeling	yes			Validated
HUBMet002574	uridine diphosphate	MP002074	UGT1A4	Curated database;Metabolic modeling	yes		yes	Validated
HUBMet002567	Trichloroethanol glucuronide	MP002074	UGT1A4	Curated database;Metabolic modeling	yes			Validated
HUBMet002574	uridine diphosphate	MP002314	UGT2B10	Curated database;Metabolic modeling	yes		yes	Validated
HUBMet001363	Bilirubin	MP002314	UGT2B10	Curated database;Metabolic modeling	yes			Validated
HUBMet001515	Estradiol	MP002314	UGT2B10	Curated database;Metabolic modeling	yes			Validated
HUBMet002567	Trichloroethanol glucuronide	MP002314	UGT2B10	Curated database;Metabolic modeling	yes			Validated
HUBMet000696	Androsterone glucuronide	MP001951	UGT2B7	Curated database;Metabolic modeling	yes			Validated
HUBMet002508	Testosterone glucuronide	MP001951	UGT2B7	Curated database;Metabolic modeling	yes			Validated
HUBMet001432	cis androsterone	MP001951	UGT2B7	Curated database;Metabolic modeling	yes			Validated
HUBMet001363	Bilirubin	MP001951	UGT2B7	Curated database;Metabolic modeling	yes			Validated
HUBMet001515	Estradiol	MP001951	UGT2B7	Curated database;Metabolic modeling	yes			Validated
HUBMet002507	Testosterone	MP001951	UGT2B7	Curated database;Metabolic modeling	yes			Validated
HUBMet002574	uridine diphosphate	MP001951	UGT2B7	Curated database;Metabolic modeling	yes		yes	Validated
HUBMet000712	deoxycholic acid glucuronide	MP001951	UGT2B7	Curated database;Metabolic modeling	yes			Validated
HUBMet002567	Trichloroethanol glucuronide	MP001951	UGT2B7	Curated database;Metabolic modeling	yes			Validated
HUBMet001363	Bilirubin	MP002631	UGT2B15	Curated database;Metabolic modeling	yes			Validated
HUBMet001515	Estradiol	MP002631	UGT2B15	Curated database;Metabolic modeling	yes			Validated
HUBMet002574	uridine diphosphate	MP002631	UGT2B15	Curated database;Metabolic modeling	yes		yes	Validated
HUBMet002567	Trichloroethanol glucuronide	MP002631	UGT2B15	Curated database;Metabolic modeling	yes			Validated
HUBMet000568	4-acetamidophenylglucuronide	MP002073	UGT1A1	Curated database;Metabolic modeling	yes			Validated
HUBMet001363	Bilirubin	MP002073	UGT1A1	Curated database;Metabolic modeling	yes			Validated
HUBMet001432	cis androsterone	MP002073	UGT1A1	Curated database;Metabolic modeling	yes			Validated
HUBMet001517	Estrone	MP002073	UGT1A1	Curated database;Metabolic modeling	yes			Validated
HUBMet001515	Estradiol	MP002073	UGT1A1	Curated database;Metabolic modeling	yes			Validated
HUBMet001516	Estriol	MP002073	UGT1A1	Curated database;Metabolic modeling	yes			Validated
HUBMet002507	Testosterone	MP002073	UGT1A1	Curated database;Metabolic modeling	yes			Validated
HUBMet002574	uridine diphosphate	MP002073	UGT1A1	Curated database;Metabolic modeling	yes		yes	Validated
HUBMet000696	Androsterone glucuronide	MP002073	UGT1A1	Curated database;Metabolic modeling	yes			Validated
HUBMet002508	Testosterone glucuronide	MP002073	UGT1A1	Curated database;Metabolic modeling	yes			Validated
HUBMet000229	Etiocholanolone glucuronide	MP002073	UGT1A1	Curated database;Metabolic modeling	yes			Validated
HUBMet002567	Trichloroethanol glucuronide	MP002073	UGT1A1	Curated database;Metabolic modeling	yes			Validated
HUBMet000568	4-acetamidophenylglucuronide	MP001299	UGT1A9	Curated database;Metabolic modeling	yes			Validated
HUBMet001363	Bilirubin	MP001299	UGT1A9	Curated database;Metabolic modeling	yes			Validated
HUBMet001515	Estradiol	MP001299	UGT1A9	Curated database;Metabolic modeling	yes			Validated
HUBMet002574	uridine diphosphate	MP001299	UGT1A9	Curated database;Metabolic modeling	yes		yes	Validated
HUBMet002567	Trichloroethanol glucuronide	MP001299	UGT1A9	Curated database;Metabolic modeling	yes			Validated
HUBMet002574	uridine diphosphate	MP004250	UGT1A8	Curated database			yes	Validated
HUBMet001363	Bilirubin	MP002291	UGT1A3	Curated database;Metabolic modeling	yes			Validated
HUBMet001515	Estradiol	MP002291	UGT1A3	Curated database;Metabolic modeling	yes			Validated
HUBMet002574	uridine diphosphate	MP002291	UGT1A3	Curated database;Metabolic modeling	yes		yes	Validated
HUBMet002567	Trichloroethanol glucuronide	MP002291	UGT1A3	Curated database;Metabolic modeling	yes			Validated
HUBMet002574	uridine diphosphate	MP004249	UGT1A10	Curated database			yes	Validated
HUBMet000696	Androsterone glucuronide	MP001361	UGT2B17	Curated database;Metabolic modeling	yes			Validated
HUBMet002508	Testosterone glucuronide	MP001361	UGT2B17	Curated database;Metabolic modeling	yes			Validated
HUBMet001432	cis androsterone	MP001361	UGT2B17	Curated database;Metabolic modeling	yes			Validated
HUBMet002507	Testosterone	MP001361	UGT2B17	Curated database;Metabolic modeling	yes			Validated
HUBMet001363	Bilirubin	MP001361	UGT2B17	Curated database;Metabolic modeling	yes			Validated
HUBMet001515	Estradiol	MP001361	UGT2B17	Curated database;Metabolic modeling	yes			Validated
HUBMet002574	uridine diphosphate	MP001361	UGT2B17	Curated database;Metabolic modeling	yes		yes	Validated
HUBMet002567	Trichloroethanol glucuronide	MP001361	UGT2B17	Curated database;Metabolic modeling	yes			Validated
HUBMet000568	4-acetamidophenylglucuronide	MP001998	UGT1A6	Curated database;Metabolic modeling	yes			Validated
HUBMet001363	Bilirubin	MP001998	UGT1A6	Curated database;Metabolic modeling	yes			Validated
HUBMet001515	Estradiol	MP001998	UGT1A6	Curated database;Metabolic modeling	yes			Validated
HUBMet002574	uridine diphosphate	MP001998	UGT1A6	Curated database;Metabolic modeling	yes		yes	Validated
HUBMet002567	Trichloroethanol glucuronide	MP001998	UGT1A6	Curated database;Metabolic modeling	yes			Validated
HUBMet001363	Bilirubin	MP002292	UGT1A5	Curated database;Metabolic modeling	yes			Validated
HUBMet001515	Estradiol	MP002292	UGT1A5	Curated database;Metabolic modeling	yes			Validated
HUBMet002574	uridine diphosphate	MP002292	UGT1A5	Curated database;Metabolic modeling	yes		yes	Validated
HUBMet002567	Trichloroethanol glucuronide	MP002292	UGT1A5	Curated database;Metabolic modeling	yes			Validated
HUBMet001515	Estradiol	MP001328	UGT2B11	Curated database;Metabolic modeling	yes			Validated
HUBMet001363	Bilirubin	MP001328	UGT2B11	Curated database;Metabolic modeling	yes			Validated
HUBMet002574	uridine diphosphate	MP001328	UGT2B11	Curated database;Metabolic modeling	yes		yes	Validated
HUBMet002567	Trichloroethanol glucuronide	MP001328	UGT2B11	Curated database;Metabolic modeling	yes			Validated
HUBMet002574	uridine diphosphate	MP004248	UGT1A7	Curated database			yes	Validated
HUBMet001044	CE(18:2)	MP002092	CES1	Curated database		yes		Validated	0.209566143245442	0.00519318770962563
HUBMet001041	CE(16:0)	MP002092	CES1	Curated database		yes		Validated	0.16493488600465	0.0278003087560894
HUBMet001043	CE(18:1)	MP002092	CES1	Curated database		yes		Validated	0.18716927140656	0.0129691094366614
HUBMet001377	CE(14:0)	MP002092	CES1	Curated database		yes		Validated	0.292286949333325	6.85052276748048e-05
HUBMet001046	CE(20:3)	MP002092	CES1	Curated database		yes		Validated	0.356244961934617	1.54452938017877e-06
HUBMet001379	CE(18:0)	MP002092	CES1	Curated database		yes		Validated	0.180138945470881	0.0164276443387421
HUBMet001045	CE(18:3)	MP002092	CES1	Curated database		yes		Validated	0.337275114062958	4.70744978132093e-06
HUBMet002537	TG(48:0)	MP002092	CES1	Curated database;Correlation	yes			Validated
HUBMet002464	TG(50:0)	MP002092	CES1	Curated database;Correlation	yes			Validated
HUBMet001360	Benzoic acid	MP002092	CES1	Curated database			yes	Validated
HUBMet000094	palmitate (16:0)	MP002092	CES1	Curated database			yes	Validated
HUBMet000082	cholate	MP002092	CES1	Curated database		yes	yes	Validated	0.280528922899933	0.000185208540774537
HUBMet001448	D-Mannose	MP002092	CES1	Curated database			yes	Validated
HUBMet002460	TG(49:0)	MP002092	CES1	Curated database;Correlation	yes			Validated
HUBMet000094	palmitate (16:0)	MP001110	CES2	Curated database		yes		Validated	0.209732754339221	0.00455720285715947
HUBMet000018	Cholesterol	MP001372	SOAT2	Curated database;Metabolic modeling	yes			Validated
HUBMet000018	Cholesterol	MP002083	CYP7A1	Curated database;Metabolic modeling	yes			Validated
HUBMet000018	Cholesterol	MP002299	SOAT1	Curated database;Metabolic modeling	yes			Validated
HUBMet002435	Sorbitol	MP002763	SORD	Curated database;Metabolic modeling	yes			Validated
HUBMet001444	D-Fructose	MP002763	SORD	Curated database;Metabolic modeling	yes			Validated
HUBMet001818	nicotinamide adenine dinucleotide (NAD+)	MP002763	SORD	Curated database;Metabolic modeling	yes		yes	Validated
HUBMet000133	glucuronate	MP001890	AKR1A1	Curated database;Metabolic modeling	yes			Validated
HUBMet000017	Glycerol	MP001890	AKR1A1	Curated database;Metabolic modeling	yes			Validated
HUBMet000328	fumarate	MP001890	AKR1A1	Curated database;Metabolic modeling	yes			Validated
HUBMet001365	Biotin	MP004266	MCCC2	Curated database			yes	Validated
HUBMet001365	Biotin	MP002535	HLCS	Curated database;Metabolic modeling	yes			Validated
HUBMet001336	Adenosine monophosphate (AMP)	MP002535	HLCS	Curated database;Metabolic modeling	yes			Validated
HUBMet002277	Pyrophosphate	MP002535	HLCS	Curated database;Metabolic modeling	yes			Validated
HUBMet002633	Adenosine triphosphate (ATP)	MP002535	HLCS	Curated database;Metabolic modeling	yes			Validated
HUBMet001818	nicotinamide adenine dinucleotide (NAD+)	MP001719	ADH4	Curated database;Metabolic modeling	yes			Validated
HUBMet000265	retinol (vitamin a)	MP001719	ADH4	Curated database;Metabolic modeling	yes			Validated
HUBMet001165	Retinal	MP001719	ADH4	Curated database;Metabolic modeling	yes			Validated
HUBMet001695	L-Glutamic acid	MP003608	NAGS	Curated database;Metabolic modeling	yes		yes	Validated
HUBMet000058	glycerate	MP003608	NAGS	Curated database;Metabolic modeling	yes			Validated
HUBMet000010	glutamate	MP003608	NAGS	Curated database;Metabolic modeling	yes		yes	Validated
HUBMet000059	glycocholate	MP003608	NAGS	Curated database;Metabolic modeling	yes			Validated
HUBMet000341	n-acetylglutamate	MP003608	NAGS	Curated database;Metabolic modeling	yes			Validated
HUBMet000122	alpha-ketoglutarate	MP001190	BCAT2	Curated database;Metabolic modeling	yes			Validated
HUBMet001710	L-Valine	MP001190	BCAT2	Curated database;Metabolic modeling	yes			Validated
HUBMet001695	L-Glutamic acid	MP001190	BCAT2	Curated database;Metabolic modeling	yes		yes	Validated
HUBMet000058	glycerate	MP001190	BCAT2	Curated database;Metabolic modeling	yes			Validated
HUBMet000010	glutamate	MP001190	BCAT2	Curated database;Metabolic modeling	yes		yes	Validated
HUBMet000059	glycocholate	MP001190	BCAT2	Curated database;Metabolic modeling	yes			Validated
HUBMet001699	L-Leucine	MP001190	BCAT2	Curated database;Metabolic modeling	yes			Validated
HUBMet000011	isoleucine	MP001190	BCAT2	Curated database;Metabolic modeling	yes			Validated
HUBMet001698	L-Isoleucine	MP001190	BCAT2	Curated database;Metabolic modeling	yes			Validated
HUBMet000209	3-methyl-2-oxobutyrate	MP001190	BCAT2	Curated database;Metabolic modeling	yes		yes	Validated
HUBMet001279	3-Methyl-2-oxovaleric acid	MP001190	BCAT2	Curated database;Metabolic modeling	yes			Validated
HUBMet002664	keto-isocaproic acid (KIC)	MP001190	BCAT2	Curated database;Metabolic modeling	yes		yes	Validated
HUBMet000005	phenylalanine	MP004361	FARSB	Curated database;Metabolic modeling	yes		yes	Validated
HUBMet001702	L-Phenylalanine	MP004361	FARSB	Curated database;Metabolic modeling	yes		yes	Validated
HUBMet001336	Adenosine monophosphate (AMP)	MP004361	FARSB	Curated database;Metabolic modeling	yes		yes	Validated
HUBMet002277	Pyrophosphate	MP004361	FARSB	Curated database;Metabolic modeling	yes			Validated
HUBMet002633	Adenosine triphosphate (ATP)	MP004361	FARSB	Curated database;Metabolic modeling	yes			Validated
HUBMet001008	2-stearoylglycerophosphocholine	MP002921	PLA2G7	Curated database		yes		Validated	0.289231072315738	0.00011362828758131
HUBMet000651	1-pentadecanoyl-GPC (15:0)	MP002921	PLA2G7	Curated database		yes		Validated	0.162232348977598	0.0309759812115088
HUBMet000297	1-palmitoyl-GPC (16:0)	MP002921	PLA2G7	Curated database		yes		Validated	0.152668137889745	0.042495559222406
HUBMet000180	1-palmitoleoyl-GPC (16:1)	MP002921	PLA2G7	Curated database;Correlation	yes			Validated
HUBMet000642	1-margaroyl-GPC (17:0)	MP002921	PLA2G7	Curated database		yes		Validated	0.288748805557067	0.000106499251247568
HUBMet000195	1-stearoyl-GPC (18:0)	MP002921	PLA2G7	Curated database;Correlation	yes	yes		Validated	0.289231072315738	0.00011362828758131
HUBMet001103	LysoPC(18:1)	MP002921	PLA2G7	Curated database;Correlation	yes			Validated
HUBMet000294	1-oleoyl-GPC (18:1)	MP002921	PLA2G7	Curated database		yes		Validated	0.179558071358412	0.0174226625401156
HUBMet002759	LPC(18:2)	MP002921	PLA2G7	Curated database;Correlation	yes			Validated
HUBMet001736	LysoPC(18:3)	MP002921	PLA2G7	Curated database;Correlation	yes			Validated
HUBMet001737	LysoPC(20:1)	MP002921	PLA2G7	Curated database;Correlation	yes	yes		Validated	0.188461774689178	0.0130226272517942
HUBMet000633	1-dihomo-linoleoyl-GPC (20:2)	MP002921	PLA2G7	Curated database		yes		Validated	0.16753738985209	0.0253974510015334
HUBMet000639	1-eicosapentaenoyl-GPC (20:5)	MP002921	PLA2G7	Curated database;Correlation	yes			Validated
HUBMet000629	1-adrenoyl-GPC (22:4)	MP002921	PLA2G7	Curated database		yes		Validated	0.242425988502644	0.0213260267291889
HUBMet001194	1-docosapentaenoylglycerophosphocholine	MP002921	PLA2G7	Curated database;Correlation	yes			Validated
HUBMet000635	1-docosahexaenoyl-GPC (22:6)	MP002921	PLA2G7	Curated database		yes		Validated	0.1727771556851	0.0210957401276429
HUBMet000292	1-lignoceroyl-GPC (24:0)	MP002921	PLA2G7	Curated database;Correlation	yes			Validated
HUBMet000658	1-stearyl-GPC (o-18:0)	MP002921	PLA2G7	Curated database		yes		Validated	0.289231072315738	0.00011362828758131
HUBMet000783	1-(1-enyl-oleoyl)-GPC (p-18:1)	MP002921	PLA2G7	Curated database		yes		Validated	0.179558071358412	0.0174226625401156
HUBMet000015	Choline	MP002070	ACHE	Curated database;Metabolic modeling	yes		yes	Validated
HUBMet002629	Acetylcholine	MP002070	ACHE	Curated database;Metabolic modeling	yes		yes	Validated
HUBMet001161	Pyridostigmine	MP002070	ACHE	Curated database			yes	Validated
HUBMet001605	fucose	MP002070	ACHE	Curated database			yes	Validated
HUBMet000015	Choline	MP001650	BCHE	Curated database;Metabolic modeling	yes		yes	Validated
HUBMet002629	Acetylcholine	MP001650	BCHE	Curated database;Metabolic modeling	yes		yes	Validated
HUBMet001161	Pyridostigmine	MP001650	BCHE	Curated database			yes	Validated
HUBMet001448	D-Mannose	MP001650	BCHE	Curated database			yes	Validated
HUBMet000705	butyrate	MP001650	BCHE	Curated database			yes	Validated
HUBMet000180	1-palmitoleoyl-GPC (16:1)	MP002720	PAFAH1B2	Curated database;Correlation	yes			Validated
HUBMet000195	1-stearoyl-GPC (18:0)	MP002720	PAFAH1B2	Curated database;Correlation	yes			Validated
HUBMet001103	LysoPC(18:1)	MP002720	PAFAH1B2	Curated database;Correlation	yes			Validated
HUBMet001736	LysoPC(18:3)	MP002720	PAFAH1B2	Curated database;Correlation	yes			Validated
HUBMet001737	LysoPC(20:1)	MP002720	PAFAH1B2	Curated database;Correlation	yes			Validated
HUBMet002760	LPC(20:4)	MP002720	PAFAH1B2	Curated database;Correlation	yes			Validated
HUBMet000629	1-adrenoyl-GPC (22:4)	MP002720	PAFAH1B2	Curated database;Correlation	yes			Validated
HUBMet001194	1-docosapentaenoylglycerophosphocholine	MP002720	PAFAH1B2	Curated database;Correlation	yes			Validated
HUBMet000635	1-docosahexaenoyl-GPC (22:6)	MP002720	PAFAH1B2	Curated database;Correlation	yes			Validated
HUBMet000017	Glycerol	MP002825	LIPE	Curated database			yes	Validated
HUBMet001694	L-Cystine	MP002254	CTH	Curated database;Metabolic modeling	yes			Validated
HUBMet001693	L-Cysteine	MP002254	CTH	Curated database;Metabolic modeling	yes			Validated
HUBMet000051	cysteine	MP002254	CTH	Curated database;Metabolic modeling	yes			Validated
HUBMet002278	Pyruvic acid	MP002254	CTH	Curated database;Metabolic modeling	yes			Validated
HUBMet000125	cystathionine	MP002254	CTH	Curated database;Metabolic modeling	yes			Validated
HUBMet000378	alpha-ketobutyrate	MP002254	CTH	Curated database;Metabolic modeling	yes			Validated
HUBMet001818	nicotinamide adenine dinucleotide (NAD+)	MP002796	BDH1	Curated database;Metabolic modeling	yes			Validated
HUBMet001265	3-Hydroxybutyric acid	MP002796	BDH1	Curated database;Metabolic modeling	yes			Validated
HUBMet001319	Acetoacetic acid	MP002796	BDH1	Curated database;Metabolic modeling	yes			Validated
HUBMet001818	nicotinamide adenine dinucleotide (NAD+)	MP002458	ALDH3B2	Curated database;Metabolic modeling	yes			Validated
HUBMet000372	4-hydroxyphenylacetate	MP002458	ALDH3B2	Curated database;Metabolic modeling	yes			Validated
HUBMet001664	Homovanillic acid	MP002458	ALDH3B2	Curated database;Metabolic modeling	yes			Validated
HUBMet000096	phenylacetate	MP002458	ALDH3B2	Curated database;Metabolic modeling	yes			Validated
HUBMet000283	vanillylmandelate (VMA)	MP002458	ALDH3B2	Curated database;Metabolic modeling	yes			Validated
HUBMet002662	Homogentisic acid	MP002458	ALDH3B2	Curated database;Metabolic modeling	yes			Validated
HUBMet000786	1-methyl-4-imidazoleacetate	MP002458	ALDH3B2	Curated database;Metabolic modeling	yes			Validated
HUBMet001182	Ureidopropionic acid	MP002980	DPYS	Curated database;Metabolic modeling	yes		yes	Validated
HUBMet000837	5,6-dihydrouracil	MP002980	DPYS	Curated database;Metabolic modeling	yes			Validated
HUBMet000215	5,6-dihydrothymine	MP002980	DPYS	Curated database;Metabolic modeling	yes			Validated
HUBMet001818	nicotinamide adenine dinucleotide (NAD+)	MP001745	QDPR	Curated database			yes	Validated
HUBMet001365	Biotin	MP002399	BTD	Curated database;Metabolic modeling	yes			Validated
HUBMet001700	L-Lysine	MP002399	BTD	Curated database;Metabolic modeling	yes			Validated
HUBMet000040	Taurine	MP002977	BAAT	Curated database;Metabolic modeling	yes			Validated
HUBMet000067	taurocholate	MP002977	BAAT	Curated database;Metabolic modeling	yes			Validated
HUBMet000059	glycocholate	MP002977	BAAT	Curated database;Metabolic modeling	yes			Validated
HUBMet001078	Glycocholic acid	MP002977	BAAT	Curated database;Metabolic modeling	yes			Validated
HUBMet000001	Glycine	MP002977	BAAT	Curated database;Metabolic modeling	yes			Validated
HUBMet001844	Oleic acid	MP002977	BAAT	Curated database;Metabolic modeling	yes			Validated
HUBMet002611	oleate	MP002977	BAAT	Curated database;Metabolic modeling	yes			Validated
HUBMet000094	palmitate (16:0)	MP002977	BAAT	Curated database;Metabolic modeling	yes			Validated
HUBMet001724	Linoleic acid	MP002977	BAAT	Curated database;Metabolic modeling	yes			Validated
HUBMet001723	linoleate	MP002977	BAAT	Curated database;Metabolic modeling	yes			Validated
HUBMet002437	Stearic acid	MP002977	BAAT	Curated database;Metabolic modeling	yes			Validated
HUBMet001350	Arachidonic acid	MP002977	BAAT	Curated database;Metabolic modeling	yes			Validated
HUBMet001537	linolenic acid	MP002977	BAAT	Curated database;Metabolic modeling	yes			Validated
HUBMet001101	linolenate	MP002977	BAAT	Curated database;Metabolic modeling	yes			Validated
HUBMet001548	Eicosapentaenoic acid	MP002977	BAAT	Curated database;Metabolic modeling	yes			Validated
HUBMet000220	arachidate (20:0)	MP002977	BAAT	Curated database;Metabolic modeling	yes			Validated
HUBMet001545	homo gamma linolenic acid	MP002977	BAAT	Curated database;Metabolic modeling	yes			Validated
HUBMet001544	eicosatrienoic acid	MP002977	BAAT	Curated database;Metabolic modeling	yes			Validated
HUBMet002594	gamma-Linolenic acid	MP002977	BAAT	Curated database;Metabolic modeling	yes			Validated
HUBMet000086	glycochenodeoxycholate	MP002977	BAAT	Curated database;Metabolic modeling	yes			Validated
HUBMet002502	Taurochenodesoxycholic acid	MP002977	BAAT	Curated database;Metabolic modeling	yes			Validated
HUBMet002241	Progesterone	MP002567	AKR1D1	Curated database			yes	Validated
HUBMet001349	Androstenedione	MP002567	AKR1D1	Curated database;Metabolic modeling	yes		yes	Validated
HUBMet002507	Testosterone	MP002567	AKR1D1	Curated database			yes	Validated
HUBMet000963	Testosterone sulfate	MP002567	AKR1D1	Curated database			yes	Validated
HUBMet000004	Ornithine	MP002806	ACY1	Curated database;Metabolic modeling	yes			Validated
HUBMet000603	n-alpha-acetylornithine	MP002806	ACY1	Curated database;Metabolic modeling	yes			Validated
HUBMet000094	palmitate (16:0)	MP002806	ACY1	Curated database;Correlation	yes			Validated
HUBMet002437	Stearic acid	MP002806	ACY1	Curated database;Correlation	yes			Validated
HUBMet001350	Arachidonic acid	MP002806	ACY1	Curated database;Correlation	yes			Validated
HUBMet000220	arachidate (20:0)	MP002806	ACY1	Curated database		yes		Validated	0.147049309715735	0.0476739905315908
HUBMet001691	L-Aspartic acid	MP002806	ACY1	Curated database		yes		Validated	0.307697284148693	2.6122987869831e-05
HUBMet001034	aspartic acid	MP002408	ASPA	Curated database;Metabolic modeling	yes			Validated
HUBMet001691	L-Aspartic acid	MP002408	ASPA	Curated database;Metabolic modeling	yes			Validated
HUBMet001796	n-acetylaspartic acid	MP002408	ASPA	Curated database;Metabolic modeling	yes			Validated
HUBMet001662	Homocysteine	MP003853	BHMT	Curated database;Metabolic modeling	yes		yes	Validated
HUBMet001701	L-Methionine	MP003853	BHMT	Curated database;Metabolic modeling	yes			Validated
HUBMet000014	Betaine	MP003853	BHMT	Curated database;Metabolic modeling	yes			Validated
HUBMet000052	Dimethylglycine	MP003853	BHMT	Curated database;Metabolic modeling	yes			Validated
HUBMet001435	Citric acid	MP003853	BHMT	Curated database			yes	Validated
HUBMet001336	Adenosine monophosphate (AMP)	MP002974	PDE6H	Curated database;Metabolic modeling	yes			Validated
HUBMet001440	Cyclic AMP	MP002974	PDE6H	Curated database;Metabolic modeling	yes			Validated
HUBMet001336	Adenosine monophosphate (AMP)	MP001498	AK1	Curated database;Metabolic modeling;Correlation	yes			Validated
HUBMet002633	Adenosine triphosphate (ATP)	MP001498	AK1	Curated database;Metabolic modeling;Correlation	yes			Validated
HUBMet001025	adenosine 5'-diphosphate (ADP)	MP001498	AK1	Curated database;Metabolic modeling;Correlation	yes			Validated
HUBMet001336	Adenosine monophosphate (AMP)	MP002040	PRPS1L1	Curated database;Metabolic modeling	yes			Validated
HUBMet002633	Adenosine triphosphate (ATP)	MP002040	PRPS1L1	Curated database;Metabolic modeling	yes			Validated
HUBMet001704	L-Proline	MP001693	EPRS1	Curated database;Metabolic modeling	yes		yes	Validated
HUBMet001336	Adenosine monophosphate (AMP)	MP001693	EPRS1	Curated database;Metabolic modeling	yes		yes	Validated
HUBMet001695	L-Glutamic acid	MP001693	EPRS1	Curated database;Metabolic modeling	yes		yes	Validated
HUBMet000058	glycerate	MP001693	EPRS1	Curated database;Metabolic modeling	yes			Validated
HUBMet000010	glutamate	MP001693	EPRS1	Curated database;Metabolic modeling	yes		yes	Validated
HUBMet000059	glycocholate	MP001693	EPRS1	Curated database;Metabolic modeling	yes			Validated
HUBMet002277	Pyrophosphate	MP001693	EPRS1	Curated database;Metabolic modeling	yes			Validated
HUBMet002633	Adenosine triphosphate (ATP)	MP001693	EPRS1	Curated database;Metabolic modeling	yes		yes	Validated
HUBMet001336	Adenosine monophosphate (AMP)	MP001287	ACSL4	Curated database;Metabolic modeling	yes			Validated
HUBMet000094	palmitate (16:0)	MP001287	ACSL4	Curated database;Metabolic modeling	yes			Validated
HUBMet002277	Pyrophosphate	MP001287	ACSL4	Curated database;Metabolic modeling	yes			Validated
HUBMet002633	Adenosine triphosphate (ATP)	MP001287	ACSL4	Curated database;Metabolic modeling	yes			Validated
HUBMet001548	Eicosapentaenoic acid	MP001287	ACSL4	Curated database;Metabolic modeling	yes			Validated
HUBMet001440	Cyclic AMP	MP002625	PDE1A	Curated database;Metabolic modeling	yes			Validated
HUBMet001336	Adenosine monophosphate (AMP)	MP002625	PDE1A	Curated database;Metabolic modeling	yes			Validated
HUBMet002574	uridine diphosphate	MP004529	AK3	Curated database			yes	Validated
HUBMet001336	Adenosine monophosphate (AMP)	MP004529	AK3	Curated database			yes	Validated
HUBMet001025	adenosine 5'-diphosphate (ADP)	MP004529	AK3	Curated database			yes	Validated
HUBMet000006	tryptophan	MP002098	WARS	Curated database		yes		Validated	-0.183369661501191	0.013219742581086
HUBMet001708	L-Tryptophan	MP002098	WARS	Curated database		yes		Validated	-0.183369661501191	0.013219742581086
HUBMet001440	Cyclic AMP	MP001300	PDE8A	Curated database;Metabolic modeling	yes			Validated
HUBMet001336	Adenosine monophosphate (AMP)	MP001300	PDE8A	Curated database;Metabolic modeling	yes			Validated
HUBMet001707	L-Threonine	MP002145	TARS1	Curated database;Metabolic modeling	yes			Validated
HUBMet001336	Adenosine monophosphate (AMP)	MP002145	TARS1	Curated database;Metabolic modeling	yes			Validated
HUBMet002277	Pyrophosphate	MP002145	TARS1	Curated database;Metabolic modeling	yes			Validated
HUBMet002633	Adenosine triphosphate (ATP)	MP002145	TARS1	Curated database;Metabolic modeling	yes			Validated
HUBMet000012	asparagine	MP001713	ASNS	Curated database;Metabolic modeling	yes			Validated
HUBMet001696	L-Glutamine	MP001713	ASNS	Curated database;Metabolic modeling	yes			Validated
HUBMet001695	L-Glutamic acid	MP001713	ASNS	Curated database;Metabolic modeling	yes			Validated
HUBMet000058	glycerate	MP001713	ASNS	Curated database;Metabolic modeling	yes			Validated
HUBMet000010	glutamate	MP001713	ASNS	Curated database;Metabolic modeling	yes			Validated
HUBMet000059	glycocholate	MP001713	ASNS	Curated database;Metabolic modeling	yes			Validated
HUBMet001336	Adenosine monophosphate (AMP)	MP001713	ASNS	Curated database;Metabolic modeling	yes			Validated
HUBMet001034	aspartic acid	MP001713	ASNS	Curated database;Metabolic modeling	yes			Validated
HUBMet001691	L-Aspartic acid	MP001713	ASNS	Curated database;Metabolic modeling	yes			Validated
HUBMet002277	Pyrophosphate	MP001713	ASNS	Curated database;Metabolic modeling	yes			Validated
HUBMet002633	Adenosine triphosphate (ATP)	MP001713	ASNS	Curated database;Metabolic modeling	yes			Validated
HUBMet000328	fumarate	MP002218	ADSL	Curated database;Metabolic modeling	yes			Validated
HUBMet001336	Adenosine monophosphate (AMP)	MP002218	ADSL	Curated database;Metabolic modeling;Correlation	yes			Validated
HUBMet001336	Adenosine monophosphate (AMP)	MP002150	AK4	Curated database;Metabolic modeling	yes			Validated
HUBMet002633	Adenosine triphosphate (ATP)	MP002150	AK4	Curated database;Metabolic modeling	yes			Validated
HUBMet001025	adenosine 5'-diphosphate (ADP)	MP002150	AK4	Curated database;Metabolic modeling	yes			Validated
HUBMet001336	Adenosine monophosphate (AMP)	MP002704	UBE2D2	Curated database;Metabolic modeling	yes			Validated
HUBMet002277	Pyrophosphate	MP002704	UBE2D2	Curated database;Metabolic modeling	yes			Validated
HUBMet002633	Adenosine triphosphate (ATP)	MP002704	UBE2D2	Curated database;Metabolic modeling	yes		yes	Validated
HUBMet001440	Cyclic AMP	MP002973	PDE7A	Curated database;Metabolic modeling	yes			Validated
HUBMet001336	Adenosine monophosphate (AMP)	MP002973	PDE7A	Curated database;Metabolic modeling	yes			Validated
HUBMet001336	Adenosine monophosphate (AMP)	MP002611	RARS1	Curated database;Metabolic modeling	yes			Validated
HUBMet002277	Pyrophosphate	MP002611	RARS1	Curated database;Metabolic modeling	yes			Validated
HUBMet001689	L-Arginine	MP002611	RARS1	Curated database;Metabolic modeling	yes		yes	Validated
HUBMet000007	arginine	MP002611	RARS1	Curated database;Metabolic modeling	yes		yes	Validated
HUBMet002633	Adenosine triphosphate (ATP)	MP002611	RARS1	Curated database;Metabolic modeling	yes			Validated
HUBMet001336	Adenosine monophosphate (AMP)	MP002517	GMPS	Curated database			yes	Validated
HUBMet002277	Pyrophosphate	MP002517	GMPS	Curated database			yes	Validated
HUBMet001336	Adenosine monophosphate (AMP)	MP003866	UBE2E3	Curated database;Metabolic modeling	yes			Validated
HUBMet002277	Pyrophosphate	MP003866	UBE2E3	Curated database;Metabolic modeling	yes			Validated
HUBMet002633	Adenosine triphosphate (ATP)	MP003866	UBE2E3	Curated database;Metabolic modeling	yes			Validated
HUBMet001336	Adenosine monophosphate (AMP)	MP002771	AMPD3	Curated database;Metabolic modeling	yes			Validated
HUBMet000736	Inosine 5'-monophosphate (IMP)	MP002771	AMPD3	Curated database;Metabolic modeling	yes			Validated
HUBMet001336	Adenosine monophosphate (AMP)	MP002772	AMPD2	Curated database;Metabolic modeling	yes			Validated
HUBMet000736	Inosine 5'-monophosphate (IMP)	MP002772	AMPD2	Curated database;Metabolic modeling	yes			Validated
HUBMet001440	Cyclic AMP	MP002992	PDE3A	Curated database;Metabolic modeling	yes			Validated
HUBMet001336	Adenosine monophosphate (AMP)	MP002992	PDE3A	Curated database;Metabolic modeling	yes			Validated
HUBMet001336	Adenosine monophosphate (AMP)	MP001088	RTCA	Curated database;Metabolic modeling	yes		yes	Validated
HUBMet002277	Pyrophosphate	MP001088	RTCA	Curated database;Metabolic modeling	yes			Validated
HUBMet002633	Adenosine triphosphate (ATP)	MP001088	RTCA	Curated database;Metabolic modeling	yes		yes	Validated
HUBMet001336	Adenosine monophosphate (AMP)	MP003958	AK7	Curated database;Metabolic modeling	yes		yes	Validated
HUBMet002633	Adenosine triphosphate (ATP)	MP003958	AK7	Curated database;Metabolic modeling	yes		yes	Validated
HUBMet001025	adenosine 5'-diphosphate (ADP)	MP003958	AK7	Curated database;Metabolic modeling	yes		yes	Validated
HUBMet001440	Cyclic AMP	MP004615	PDE10A	Curated database;Metabolic modeling	yes			Validated
HUBMet001336	Adenosine monophosphate (AMP)	MP004615	PDE10A	Curated database;Metabolic modeling	yes			Validated
HUBMet001440	Cyclic AMP	MP002981	PDE1C	Curated database;Metabolic modeling	yes			Validated
HUBMet001336	Adenosine monophosphate (AMP)	MP002981	PDE1C	Curated database;Metabolic modeling	yes			Validated
HUBMet001336	Adenosine monophosphate (AMP)	MP002518	LIG3	Curated database			yes	Validated
HUBMet001034	aspartic acid	MP001902	DARS1	Curated database;Metabolic modeling	yes		yes	Validated
HUBMet001691	L-Aspartic acid	MP001902	DARS1	Curated database;Metabolic modeling	yes	yes	yes	Validated	0.586288561957732	3.45398614256025e-18
HUBMet001336	Adenosine monophosphate (AMP)	MP001902	DARS1	Curated database;Metabolic modeling	yes		yes	Validated
HUBMet002277	Pyrophosphate	MP001902	DARS1	Curated database;Metabolic modeling	yes			Validated
HUBMet002633	Adenosine triphosphate (ATP)	MP001902	DARS1	Curated database;Metabolic modeling	yes		yes	Validated
HUBMet000039	Phosphate	MP001902	DARS1	Curated database			yes	Validated
HUBMet001440	Cyclic AMP	MP002854	PDE4B	Curated database;Metabolic modeling	yes			Validated
HUBMet001336	Adenosine monophosphate (AMP)	MP002854	PDE4B	Curated database;Metabolic modeling	yes			Validated
HUBMet000012	asparagine	MP001254	NARS1	Curated database;Metabolic modeling	yes		yes	Validated
HUBMet001336	Adenosine monophosphate (AMP)	MP001254	NARS1	Curated database;Metabolic modeling	yes		yes	Validated
HUBMet002277	Pyrophosphate	MP001254	NARS1	Curated database;Metabolic modeling	yes			Validated
HUBMet002633	Adenosine triphosphate (ATP)	MP001254	NARS1	Curated database;Metabolic modeling	yes		yes	Validated
HUBMet000039	Phosphate	MP001254	NARS1	Curated database			yes	Validated
HUBMet001440	Cyclic AMP	MP004283	PDE7B	Curated database;Metabolic modeling	yes			Validated
HUBMet001336	Adenosine monophosphate (AMP)	MP004283	PDE7B	Curated database;Metabolic modeling	yes			Validated
HUBMet001700	L-Lysine	MP003024	KARS1	Curated database;Metabolic modeling	yes		yes	Validated
HUBMet001336	Adenosine monophosphate (AMP)	MP003024	KARS1	Curated database;Metabolic modeling	yes			Validated
HUBMet002277	Pyrophosphate	MP003024	KARS1	Curated database;Metabolic modeling	yes			Validated
HUBMet002633	Adenosine triphosphate (ATP)	MP003024	KARS1	Curated database;Metabolic modeling	yes		yes	Validated
HUBMet000011	isoleucine	MP002366	IARS1	Curated database;Metabolic modeling	yes			Validated
HUBMet001698	L-Isoleucine	MP002366	IARS1	Curated database;Metabolic modeling	yes			Validated
HUBMet001336	Adenosine monophosphate (AMP)	MP002366	IARS1	Curated database;Metabolic modeling	yes			Validated
HUBMet002277	Pyrophosphate	MP002366	IARS1	Curated database;Metabolic modeling	yes			Validated
HUBMet002633	Adenosine triphosphate (ATP)	MP002366	IARS1	Curated database;Metabolic modeling	yes			Validated
HUBMet001646	Guanosine monophosphate	MP001383	PDE9A	Curated database			yes	Validated
HUBMet001440	Cyclic AMP	MP001086	PDE2A	Curated database;Metabolic modeling	yes			Validated
HUBMet001336	Adenosine monophosphate (AMP)	MP001086	PDE2A	Curated database;Metabolic modeling;Correlation	yes			Validated
HUBMet002292	Sildenafil	MP001086	PDE2A	Curated database			yes	Validated
HUBMet001709	L-Tyrosine	MP004647	YARS2	Curated database			yes	Validated
HUBMet002633	Adenosine triphosphate (ATP)	MP004647	YARS2	Curated database			yes	Validated
HUBMet001336	Adenosine monophosphate (AMP)	MP002534	NUDT2	Curated database;Metabolic modeling	yes			Validated
HUBMet002633	Adenosine triphosphate (ATP)	MP002534	NUDT2	Curated database;Metabolic modeling	yes			Validated
HUBMet001336	Adenosine monophosphate (AMP)	MP004552	ACSL6	Curated database;Metabolic modeling	yes			Validated
HUBMet000094	palmitate (16:0)	MP004552	ACSL6	Curated database;Metabolic modeling	yes			Validated
HUBMet002277	Pyrophosphate	MP004552	ACSL6	Curated database;Metabolic modeling	yes			Validated
HUBMet002633	Adenosine triphosphate (ATP)	MP004552	ACSL6	Curated database;Metabolic modeling	yes			Validated
HUBMet001701	L-Methionine	MP002653	MARS1	Curated database;Metabolic modeling	yes		yes	Validated
HUBMet001336	Adenosine monophosphate (AMP)	MP002653	MARS1	Curated database;Metabolic modeling	yes			Validated
HUBMet002277	Pyrophosphate	MP002653	MARS1	Curated database;Metabolic modeling	yes		yes	Validated
HUBMet002633	Adenosine triphosphate (ATP)	MP002653	MARS1	Curated database;Metabolic modeling	yes			Validated
HUBMet000039	Phosphate	MP002653	MARS1	Curated database			yes	Validated
HUBMet000003	alanine	MP002491	AARS1	Curated database;Metabolic modeling	yes		yes	Validated
HUBMet001336	Adenosine monophosphate (AMP)	MP002491	AARS1	Curated database;Metabolic modeling	yes			Validated
HUBMet002277	Pyrophosphate	MP002491	AARS1	Curated database;Metabolic modeling	yes			Validated
HUBMet002633	Adenosine triphosphate (ATP)	MP002491	AARS1	Curated database;Metabolic modeling	yes		yes	Validated
HUBMet000006	tryptophan	MP004501	WARS2	Curated database			yes	Validated
HUBMet001708	L-Tryptophan	MP004501	WARS2	Curated database			yes	Validated
HUBMet000039	Phosphate	MP004501	WARS2	Curated database			yes	Validated
HUBMet001026	adenosine 5'-diphosphoribose (ADP-ribose)	MP004548	NUDT5	Curated database			yes	Validated
HUBMet001336	Adenosine monophosphate (AMP)	MP004548	NUDT5	Curated database;Metabolic modeling	yes		yes	Validated
HUBMet001336	Adenosine monophosphate (AMP)	MP002678	PRPS1	Curated database			yes	Validated
HUBMet000039	Phosphate	MP002678	PRPS1	Curated database			yes	Validated
HUBMet001706	L-Serine	MP004288	SARS2	Curated database			yes	Validated
HUBMet001336	Adenosine monophosphate (AMP)	MP004288	SARS2	Curated database			yes	Validated
HUBMet002633	Adenosine triphosphate (ATP)	MP004288	SARS2	Curated database			yes	Validated
HUBMet000039	Phosphate	MP004288	SARS2	Curated database			yes	Validated
HUBMet000039	Phosphate	MP001840	PRPS2	Curated database			yes	Validated
HUBMet002558	Thiamine	MP004200	TPK1	Curated database			yes	Validated
HUBMet001336	Adenosine monophosphate (AMP)	MP004200	TPK1	Curated database			yes	Validated
HUBMet001440	Cyclic AMP	MP002871	PDE4D	Curated database			yes	Validated
HUBMet001336	Adenosine monophosphate (AMP)	MP002871	PDE4D	Curated database			yes	Validated
HUBMet001336	Adenosine monophosphate (AMP)	MP001988	PDE6G	Curated database;Metabolic modeling	yes			Validated
HUBMet001440	Cyclic AMP	MP001988	PDE6G	Curated database;Metabolic modeling	yes			Validated
HUBMet001336	Adenosine monophosphate (AMP)	MP004561	ACSL5	Curated database;Metabolic modeling	yes			Validated
HUBMet000094	palmitate (16:0)	MP004561	ACSL5	Curated database;Metabolic modeling	yes			Validated
HUBMet002277	Pyrophosphate	MP004561	ACSL5	Curated database;Metabolic modeling	yes			Validated
HUBMet002633	Adenosine triphosphate (ATP)	MP004561	ACSL5	Curated database;Metabolic modeling	yes			Validated
HUBMet001336	Adenosine monophosphate (AMP)	MP001842	HARS1	Curated database;Metabolic modeling	yes		yes	Validated
HUBMet001697	L-Histidine	MP001842	HARS1	Curated database;Metabolic modeling	yes		yes	Validated
HUBMet002277	Pyrophosphate	MP001842	HARS1	Curated database;Metabolic modeling	yes			Validated
HUBMet002633	Adenosine triphosphate (ATP)	MP001842	HARS1	Curated database;Metabolic modeling	yes		yes	Validated
HUBMet000039	Phosphate	MP001842	HARS1	Curated database			yes	Validated
HUBMet001440	Cyclic AMP	MP002160	PDE4A	Curated database;Metabolic modeling	yes			Validated
HUBMet001336	Adenosine monophosphate (AMP)	MP002160	PDE4A	Curated database;Metabolic modeling	yes			Validated
HUBMet001336	Adenosine monophosphate (AMP)	MP004706	AK5	Curated database;Metabolic modeling	yes		yes	Validated
HUBMet002633	Adenosine triphosphate (ATP)	MP004706	AK5	Curated database;Metabolic modeling	yes		yes	Validated
HUBMet001025	adenosine 5'-diphosphate (ADP)	MP004706	AK5	Curated database;Metabolic modeling	yes		yes	Validated
HUBMet001336	Adenosine monophosphate (AMP)	MP002515	SEPHS1	Curated database;Metabolic modeling	yes			Validated
HUBMet002633	Adenosine triphosphate (ATP)	MP002515	SEPHS1	Curated database;Metabolic modeling	yes			Validated
HUBMet000039	Phosphate	MP002515	SEPHS1	Curated database			yes	Validated
HUBMet001336	Adenosine monophosphate (AMP)	MP001381	PDE5A	Curated database;Metabolic modeling;Correlation	yes			Validated
HUBMet001440	Cyclic AMP	MP001381	PDE5A	Curated database;Metabolic modeling;Correlation	yes			Validated
HUBMet001646	Guanosine monophosphate	MP001381	PDE5A	Curated database			yes	Validated
HUBMet002292	Sildenafil	MP001381	PDE5A	Curated database			yes	Validated
HUBMet001173	Tadalafil	MP001381	PDE5A	Curated database			yes	Validated
HUBMet001435	Citric acid	MP001381	PDE5A	Curated database			yes	Validated
HUBMet001034	aspartic acid	MP001513	ASS1	Curated database;Metabolic modeling	yes			Validated
HUBMet001691	L-Aspartic acid	MP001513	ASS1	Curated database;Metabolic modeling	yes			Validated
HUBMet000008	Citrulline	MP001513	ASS1	Curated database;Metabolic modeling	yes			Validated
HUBMet001336	Adenosine monophosphate (AMP)	MP001513	ASS1	Curated database;Metabolic modeling	yes			Validated
HUBMet002277	Pyrophosphate	MP001513	ASS1	Curated database;Metabolic modeling	yes			Validated
HUBMet002633	Adenosine triphosphate (ATP)	MP001513	ASS1	Curated database;Metabolic modeling	yes			Validated
HUBMet001336	Adenosine monophosphate (AMP)	MP002091	AMPD1	Curated database;Metabolic modeling	yes			Validated
HUBMet000736	Inosine 5'-monophosphate (IMP)	MP002091	AMPD1	Curated database;Metabolic modeling	yes			Validated
HUBMet001336	Adenosine monophosphate (AMP)	MP004023	SEPHS2	Curated database;Metabolic modeling	yes			Validated
HUBMet002633	Adenosine triphosphate (ATP)	MP004023	SEPHS2	Curated database;Metabolic modeling	yes			Validated
HUBMet001336	Adenosine monophosphate (AMP)	MP001992	LIG1	Curated database			yes	Validated
HUBMet001818	nicotinamide adenine dinucleotide (NAD+)	MP003927	AHCYL2	Curated database			yes	Validated
HUBMet000377	Adenosine	MP003927	AHCYL2	Curated database;Metabolic modeling	yes		yes	Validated
HUBMet002289	S-Adenosylhomocysteine	MP003927	AHCYL2	Curated database;Metabolic modeling	yes			Validated
HUBMet001662	Homocysteine	MP003927	AHCYL2	Curated database;Metabolic modeling	yes			Validated
HUBMet001818	nicotinamide adenine dinucleotide (NAD+)	MP002102	AHCY	Curated database			yes	Validated
HUBMet001662	Homocysteine	MP002102	AHCY	Curated database;Metabolic modeling	yes			Validated
HUBMet002289	S-Adenosylhomocysteine	MP002102	AHCY	Curated database;Metabolic modeling	yes			Validated
HUBMet000377	Adenosine	MP002102	AHCY	Curated database;Metabolic modeling	yes		yes	Validated
HUBMet001818	nicotinamide adenine dinucleotide (NAD+)	MP001260	AHCYL1	Curated database			yes	Validated
HUBMet000377	Adenosine	MP001260	AHCYL1	Curated database			yes	Validated
HUBMet000377	Adenosine	MP001509	ADA	Curated database		yes	yes	Validated	0.205119124208126	0.0144639690235474
HUBMet001818	nicotinamide adenine dinucleotide (NAD+)	MP002489	GLUD2	Curated database			yes	Validated
HUBMet001695	L-Glutamic acid	MP002489	GLUD2	Curated database			yes	Validated
HUBMet000010	glutamate	MP002489	GLUD2	Curated database			yes	Validated
HUBMet001696	L-Glutamine	MP001908	GLUL	Curated database			yes	Validated
HUBMet001695	L-Glutamic acid	MP001908	GLUL	Curated database			yes	Validated
HUBMet000010	glutamate	MP001908	GLUL	Curated database			yes	Validated
HUBMet001025	adenosine 5'-diphosphate (ADP)	MP001908	GLUL	Curated database			yes	Validated
HUBMet000039	Phosphate	MP001908	GLUL	Curated database			yes	Validated
HUBMet001706	L-Serine	MP002020	SDS	Curated database;Metabolic modeling	yes		yes	Validated
HUBMet002278	Pyruvic acid	MP002020	SDS	Curated database;Metabolic modeling	yes			Validated
HUBMet001707	L-Threonine	MP002020	SDS	Curated database;Metabolic modeling	yes			Validated
HUBMet000378	alpha-ketobutyrate	MP002020	SDS	Curated database;Metabolic modeling	yes			Validated
HUBMet001225	1,2-propanediol	MP001491	F13A1	Curated database			yes	Validated
HUBMet000091	N-Acetylserine	MP001491	F13A1	Curated database			yes	Validated
HUBMet000946	Pyridoxal	MP004388	PNPO	Curated database;Metabolic modeling	yes			Validated
HUBMet002276	pyridoxine (vitamin b6)	MP004388	PNPO	Curated database;Metabolic modeling	yes			Validated
HUBMet002275	Pyridoxamine	MP004388	PNPO	Curated database;Metabolic modeling	yes			Validated
HUBMet001695	L-Glutamic acid	MP004523	GLS2	Curated database			yes	Validated
HUBMet000010	glutamate	MP004523	GLS2	Curated database			yes	Validated
HUBMet000736	Inosine 5'-monophosphate (IMP)	MP004457	GMPR2	Curated database;Metabolic modeling	yes			Validated
HUBMet001695	L-Glutamic acid	MP001400	GLS	Curated database;Metabolic modeling	yes		yes	Validated
HUBMet000058	glycerate	MP001400	GLS	Curated database;Metabolic modeling	yes			Validated
HUBMet000010	glutamate	MP001400	GLS	Curated database;Metabolic modeling	yes		yes	Validated
HUBMet000059	glycocholate	MP001400	GLS	Curated database;Metabolic modeling	yes			Validated
HUBMet001696	L-Glutamine	MP001400	GLS	Curated database;Metabolic modeling	yes		yes	Validated
HUBMet000736	Inosine 5'-monophosphate (IMP)	MP002327	GMPR	Curated database;Metabolic modeling	yes			Validated
HUBMet001646	Guanosine monophosphate	MP002327	GMPR	Curated database			yes	Validated
HUBMet000723	formiminoglutamate	MP001468	FTCD	Curated database;Metabolic modeling	yes			Validated
HUBMet001695	L-Glutamic acid	MP001468	FTCD	Curated database;Metabolic modeling	yes			Validated
HUBMet000058	glycerate	MP001468	FTCD	Curated database;Metabolic modeling	yes			Validated
HUBMet000010	glutamate	MP001468	FTCD	Curated database;Metabolic modeling	yes			Validated
HUBMet000059	glycocholate	MP001468	FTCD	Curated database;Metabolic modeling	yes			Validated
HUBMet002660	Glyceraldehyde 3-phosphate	MP001121	GAPDHS	Curated database			yes	Validated
HUBMet001818	nicotinamide adenine dinucleotide (NAD+)	MP001121	GAPDHS	Curated database			yes	Validated
HUBMet000039	Phosphate	MP001121	GAPDHS	Curated database			yes	Validated
HUBMet000907	N-Acetylhistamine	MP003107	QPCT	Curated database			yes	Validated
HUBMet001695	L-Glutamic acid	MP001480	GLUD1	Curated database;Metabolic modeling	yes		yes	Validated
HUBMet000058	glycerate	MP001480	GLUD1	Curated database;Metabolic modeling	yes			Validated
HUBMet000010	glutamate	MP001480	GLUD1	Curated database;Metabolic modeling	yes		yes	Validated
HUBMet000059	glycocholate	MP001480	GLUD1	Curated database;Metabolic modeling	yes			Validated
HUBMet000122	alpha-ketoglutarate	MP001480	GLUD1	Curated database;Metabolic modeling	yes			Validated
HUBMet001818	nicotinamide adenine dinucleotide (NAD+)	MP001480	GLUD1	Curated database;Metabolic modeling	yes		yes	Validated
HUBMet001818	nicotinamide adenine dinucleotide (NAD+)	MP001600	GAPDH	Curated database;Metabolic modeling	yes			Validated
HUBMet001689	L-Arginine	MP001601	ASL	Curated database			yes	Validated
HUBMet000007	arginine	MP001601	ASL	Curated database			yes	Validated
HUBMet001349	Androstenedione	MP002230	SRD5A2	Curated database;Metabolic modeling	yes			Validated
HUBMet002507	Testosterone	MP002230	SRD5A2	Curated database;Metabolic modeling	yes			Validated
HUBMet001494	Dihydrotestosterone	MP002230	SRD5A2	Curated database;Metabolic modeling	yes			Validated
HUBMet001494	Dihydrotestosterone	MP001981	SRD5A1	Curated database;Metabolic modeling	yes			Validated
HUBMet001349	Androstenedione	MP001981	SRD5A1	Curated database;Metabolic modeling	yes			Validated
HUBMet002507	Testosterone	MP001981	SRD5A1	Curated database;Metabolic modeling	yes			Validated
HUBMet000592	Heme	MP002203	BLVRB	Curated database		yes		Validated	0.765664640585391	0
HUBMet001818	nicotinamide adenine dinucleotide (NAD+)	MP002203	BLVRB	Curated database;Metabolic modeling	yes			Validated
HUBMet001363	Bilirubin	MP002203	BLVRB	Curated database;Metabolic modeling	yes			Validated
HUBMet000048	Biliverdin	MP002203	BLVRB	Curated database;Metabolic modeling	yes			Validated
HUBMet000871	flavin adenine dinucleotide	MP002203	BLVRB	Curated database;Metabolic modeling	yes			Validated
HUBMet000222	beta-Alanine	MP002823	GAD2	Curated database;Metabolic modeling	yes			Validated
HUBMet001612	gamma-Aminobutyric acid	MP002823	GAD2	Curated database;Metabolic modeling	yes			Validated
HUBMet001695	L-Glutamic acid	MP002823	GAD2	Curated database;Metabolic modeling	yes			Validated
HUBMet000058	glycerate	MP002823	GAD2	Curated database;Metabolic modeling	yes			Validated
HUBMet000010	glutamate	MP002823	GAD2	Curated database;Metabolic modeling	yes			Validated
HUBMet000059	glycocholate	MP002823	GAD2	Curated database;Metabolic modeling	yes			Validated
HUBMet001034	aspartic acid	MP002823	GAD2	Curated database;Metabolic modeling	yes			Validated
HUBMet001691	L-Aspartic acid	MP002823	GAD2	Curated database;Metabolic modeling	yes			Validated
HUBMet000040	Taurine	MP002823	GAD2	Curated database;Metabolic modeling	yes			Validated
HUBMet000238	Hypotaurine	MP002823	GAD2	Curated database;Metabolic modeling	yes			Validated
HUBMet001612	gamma-Aminobutyric acid	MP004009	GAD1	Curated database			yes	Validated
HUBMet001440	Cyclic AMP	MP002564	ADCY7	Curated database;Metabolic modeling	yes			Validated
HUBMet002277	Pyrophosphate	MP002564	ADCY7	Curated database;Metabolic modeling	yes			Validated
HUBMet002633	Adenosine triphosphate (ATP)	MP002564	ADCY7	Curated database;Metabolic modeling	yes			Validated
HUBMet001440	Cyclic AMP	MP003709	ADCY4	Curated database;Metabolic modeling	yes			Validated
HUBMet002277	Pyrophosphate	MP003709	ADCY4	Curated database;Metabolic modeling	yes		yes	Validated
HUBMet002633	Adenosine triphosphate (ATP)	MP003709	ADCY4	Curated database;Metabolic modeling	yes		yes	Validated
HUBMet000039	Phosphate	MP003709	ADCY4	Curated database			yes	Validated
HUBMet001440	Cyclic AMP	MP001222	ADCY6	Curated database;Metabolic modeling	yes			Validated
HUBMet002277	Pyrophosphate	MP001222	ADCY6	Curated database;Metabolic modeling	yes		yes	Validated
HUBMet002633	Adenosine triphosphate (ATP)	MP001222	ADCY6	Curated database;Metabolic modeling	yes		yes	Validated
HUBMet000039	Phosphate	MP001222	ADCY6	Curated database			yes	Validated
HUBMet001440	Cyclic AMP	MP001446	ADCY5	Curated database;Metabolic modeling	yes			Validated
HUBMet002277	Pyrophosphate	MP001446	ADCY5	Curated database;Metabolic modeling	yes		yes	Validated
HUBMet002633	Adenosine triphosphate (ATP)	MP001446	ADCY5	Curated database;Metabolic modeling	yes		yes	Validated
HUBMet000039	Phosphate	MP001446	ADCY5	Curated database			yes	Validated
HUBMet002277	Pyrophosphate	MP002348	ADCY8	Curated database			yes	Validated
HUBMet002633	Adenosine triphosphate (ATP)	MP002348	ADCY8	Curated database			yes	Validated
HUBMet000039	Phosphate	MP002348	ADCY8	Curated database			yes	Validated
HUBMet001440	Cyclic AMP	MP001290	ADCY9	Curated database;Metabolic modeling	yes			Validated
HUBMet002277	Pyrophosphate	MP001290	ADCY9	Curated database;Metabolic modeling	yes		yes	Validated
HUBMet002633	Adenosine triphosphate (ATP)	MP001290	ADCY9	Curated database;Metabolic modeling	yes		yes	Validated
HUBMet000039	Phosphate	MP001290	ADCY9	Curated database			yes	Validated
HUBMet002277	Pyrophosphate	MP002875	ADCY1	Curated database			yes	Validated
HUBMet002633	Adenosine triphosphate (ATP)	MP002875	ADCY1	Curated database			yes	Validated
HUBMet000039	Phosphate	MP002875	ADCY1	Curated database			yes	Validated
HUBMet001319	Acetoacetic acid	MP001957	FAH	Curated database;Metabolic modeling	yes			Validated
HUBMet000328	fumarate	MP001957	FAH	Curated database;Metabolic modeling	yes			Validated
HUBMet001818	nicotinamide adenine dinucleotide (NAD+)	MP002745	HSD11B2	Curated database;Metabolic modeling	yes			Validated
HUBMet000019	Cortisol	MP002745	HSD11B2	Curated database;Metabolic modeling	yes			Validated
HUBMet000026	Cortisone	MP002745	HSD11B2	Curated database;Metabolic modeling	yes			Validated
HUBMet000026	Cortisone	MP002183	HSD11B1	Curated database;Metabolic modeling	yes			Validated
HUBMet000019	Cortisol	MP002183	HSD11B1	Curated database;Metabolic modeling	yes			Validated
HUBMet002601	galactose	MP001651	GLA	Curated database;Metabolic modeling	yes		yes	Validated
HUBMet000594	hexose	MP001651	GLA	Curated database;Metabolic modeling	yes		yes	Validated
HUBMet001445	D-Glucose	MP001651	GLA	Curated database			yes	Validated
HUBMet000021	glucose	MP001651	GLA	Curated database			yes	Validated
HUBMet000133	glucuronate	MP001651	GLA	Curated database;Metabolic modeling	yes			Validated
HUBMet000017	Glycerol	MP001651	GLA	Curated database;Metabolic modeling	yes		yes	Validated
HUBMet000328	fumarate	MP001651	GLA	Curated database;Metabolic modeling	yes			Validated
HUBMet001448	D-Mannose	MP001651	GLA	Curated database			yes	Validated
HUBMet002507	Testosterone	MP001620	CYP11A1	Curated database			yes	Validated
HUBMet002240	Pregnenolone	MP001620	CYP11A1	Curated database			yes	Validated
HUBMet000018	Cholesterol	MP001620	CYP11A1	Curated database			yes	Validated
HUBMet001321	aconitate	MP004037	ACO2	Curated database			yes	Validated
HUBMet000858	cis-aconitate	MP004037	ACO2	Curated database;Metabolic modeling	yes		yes	Validated
HUBMet001435	Citric acid	MP004037	ACO2	Curated database;Metabolic modeling	yes		yes	Validated
HUBMet000737	isocitrate	MP004037	ACO2	Curated database;Metabolic modeling	yes		yes	Validated
HUBMet001435	Citric acid	MP002044	ACO1	Curated database;Metabolic modeling	yes		yes	Validated
HUBMet001321	aconitate	MP002044	ACO1	Curated database			yes	Validated
HUBMet000858	cis-aconitate	MP002044	ACO1	Curated database			yes	Validated
HUBMet000737	isocitrate	MP002044	ACO1	Curated database;Metabolic modeling	yes		yes	Validated
HUBMet000837	5,6-dihydrouracil	MP002909	DPYD	Curated database;Metabolic modeling	yes			Validated
HUBMet000407	Uracil	MP002909	DPYD	Curated database;Metabolic modeling	yes		yes	Validated
HUBMet002560	Thymine	MP002909	DPYD	Curated database;Metabolic modeling	yes			Validated
HUBMet000215	5,6-dihydrothymine	MP002909	DPYD	Curated database;Metabolic modeling	yes			Validated
HUBMet000871	flavin adenine dinucleotide	MP002909	DPYD	Curated database			yes	Validated
HUBMet001695	L-Glutamic acid	MP002007	GGT1	Curated database		yes	yes	Validated	0.4872722024825	3.04461694120509e-12
HUBMet000010	glutamate	MP002007	GGT1	Curated database		yes	yes	Validated	0.4872722024825	3.04461694120509e-12
HUBMet001695	L-Glutamic acid	MP004531	GGT7	Curated database			yes	Validated
HUBMet000010	glutamate	MP004531	GGT7	Curated database			yes	Validated
HUBMet002277	Pyrophosphate	MP004671	PCYT1B	Curated database;Metabolic modeling	yes			Validated
HUBMet000223	choline phosphate	MP004671	PCYT1B	Curated database;Metabolic modeling	yes			Validated
HUBMet002574	uridine diphosphate	MP002778	PFKP	Curated database;Metabolic modeling	yes			Validated
HUBMet002633	Adenosine triphosphate (ATP)	MP002778	PFKP	Curated database;Metabolic modeling	yes		yes	Validated
HUBMet001025	adenosine 5'-diphosphate (ADP)	MP002778	PFKP	Curated database;Metabolic modeling	yes		yes	Validated
HUBMet001683	fructose 1,6-diphosphate	MP002778	PFKP	Curated database			yes	Validated
HUBMet002595	fructose-6-phosphate	MP002778	PFKP	Curated database;Metabolic modeling	yes		yes	Validated
HUBMet002277	Pyrophosphate	MP001638	POLR3D	Curated database;Metabolic modeling	yes			Validated
HUBMet002633	Adenosine triphosphate (ATP)	MP001638	POLR3D	Curated database;Metabolic modeling	yes			Validated
HUBMet001830	O-Phosphoethanolamine	MP004013	PCYT2	Curated database;Metabolic modeling	yes			Validated
HUBMet002277	Pyrophosphate	MP004013	PCYT2	Curated database;Metabolic modeling	yes			Validated
HUBMet002277	Pyrophosphate	MP001087	POLRMT	Curated database;Metabolic modeling	yes			Validated
HUBMet002633	Adenosine triphosphate (ATP)	MP001087	POLRMT	Curated database;Metabolic modeling	yes			Validated
HUBMet002277	Pyrophosphate	MP004238	POLR1B	Curated database;Metabolic modeling	yes			Validated
HUBMet002633	Adenosine triphosphate (ATP)	MP004238	POLR1B	Curated database;Metabolic modeling	yes			Validated
HUBMet002277	Pyrophosphate	MP001449	CDS2	Curated database;Metabolic modeling	yes			Validated
HUBMet002633	Adenosine triphosphate (ATP)	MP004391	POLR3B	Curated database;Metabolic modeling	yes		yes	Validated
HUBMet002277	Pyrophosphate	MP004391	POLR3B	Curated database;Metabolic modeling	yes			Validated
HUBMet002595	fructose-6-phosphate	MP001974	PFKL	Curated database;Metabolic modeling	yes		yes	Validated
HUBMet001683	fructose 1,6-diphosphate	MP001974	PFKL	Curated database			yes	Validated
HUBMet002574	uridine diphosphate	MP001974	PFKL	Curated database;Metabolic modeling	yes			Validated
HUBMet002633	Adenosine triphosphate (ATP)	MP001974	PFKL	Curated database;Metabolic modeling	yes		yes	Validated
HUBMet001025	adenosine 5'-diphosphate (ADP)	MP001974	PFKL	Curated database;Metabolic modeling	yes		yes	Validated
HUBMet002277	Pyrophosphate	MP004646	POLR3K	Curated database;Metabolic modeling	yes			Validated
HUBMet002633	Adenosine triphosphate (ATP)	MP004646	POLR3K	Curated database;Metabolic modeling	yes		yes	Validated
HUBMet002278	Pyruvic acid	MP001892	PKM;PKM2	Curated database;Metabolic modeling;Correlation	yes		yes	Validated
HUBMet002186	Phosphoenolpyruvic acid	MP001892	PKM;PKM2	Curated database;Metabolic modeling	yes			Validated
HUBMet002574	uridine diphosphate	MP001892	PKM;PKM2	Curated database;Metabolic modeling	yes			Validated
HUBMet002633	Adenosine triphosphate (ATP)	MP001892	PKM;PKM2	Curated database;Metabolic modeling;Correlation	yes		yes	Validated
HUBMet001645	Guanosine diphosphate	MP001892	PKM;PKM2	Curated database;Metabolic modeling	yes			Validated
HUBMet001025	adenosine 5'-diphosphate (ADP)	MP001892	PKM;PKM2	Curated database;Metabolic modeling;Correlation	yes		yes	Validated
HUBMet001025	adenosine 5'-diphosphate (ADP)	MP002219	PKLR	Curated database;Metabolic modeling	yes			Validated
HUBMet001645	Guanosine diphosphate	MP002219	PKLR	Curated database;Metabolic modeling	yes			Validated
HUBMet002278	Pyruvic acid	MP002219	PKLR	Curated database;Metabolic modeling	yes			Validated
HUBMet002186	Phosphoenolpyruvic acid	MP002219	PKLR	Curated database;Metabolic modeling	yes			Validated
HUBMet002574	uridine diphosphate	MP002219	PKLR	Curated database;Metabolic modeling	yes			Validated
HUBMet002633	Adenosine triphosphate (ATP)	MP002219	PKLR	Curated database;Metabolic modeling	yes			Validated
HUBMet002633	Adenosine triphosphate (ATP)	MP003123	DGUOK	Curated database;Metabolic modeling	yes			Validated
HUBMet001025	adenosine 5'-diphosphate (ADP)	MP003123	DGUOK	Curated database;Metabolic modeling	yes			Validated
HUBMet000223	choline phosphate	MP001963	SMPD1	Curated database;Metabolic modeling	yes			Validated
HUBMet000015	Choline	MP004621	CHKB	Curated database			yes	Validated
HUBMet001025	adenosine 5'-diphosphate (ADP)	MP004621	CHKB	Curated database			yes	Validated
HUBMet000223	choline phosphate	MP002304	CHKA	Curated database;Metabolic modeling	yes		yes	Validated
HUBMet000015	Choline	MP002304	CHKA	Curated database;Metabolic modeling	yes		yes	Validated
HUBMet002633	Adenosine triphosphate (ATP)	MP002304	CHKA	Curated database;Metabolic modeling	yes			Validated
HUBMet001025	adenosine 5'-diphosphate (ADP)	MP002304	CHKA	Curated database;Metabolic modeling	yes		yes	Validated
HUBMet001235	2-aminoethanol	MP002304	CHKA	Curated database;Metabolic modeling	yes			Validated
HUBMet001830	O-Phosphoethanolamine	MP002304	CHKA	Curated database;Metabolic modeling	yes			Validated
HUBMet001818	nicotinamide adenine dinucleotide (NAD+)	MP001839	ADH5	Curated database;Metabolic modeling	yes		yes	Validated
HUBMet000133	glucuronate	MP001839	ADH5	Curated database;Metabolic modeling	yes			Validated
HUBMet000017	Glycerol	MP001839	ADH5	Curated database;Metabolic modeling	yes		yes	Validated
HUBMet000328	fumarate	MP001839	ADH5	Curated database;Metabolic modeling	yes			Validated
HUBMet000265	retinol (vitamin a)	MP001839	ADH5	Curated database;Metabolic modeling	yes			Validated
HUBMet001165	Retinal	MP001839	ADH5	Curated database;Metabolic modeling	yes			Validated
HUBMet001714	lauric acid	MP001839	ADH5	Curated database			yes	Validated
HUBMet001818	nicotinamide adenine dinucleotide (NAD+)	MP001476	ADH1B	Curated database;Metabolic modeling	yes		yes	Validated
HUBMet000133	glucuronate	MP001476	ADH1B	Curated database;Metabolic modeling	yes			Validated
HUBMet000017	Glycerol	MP001476	ADH1B	Curated database;Metabolic modeling	yes		yes	Validated
HUBMet000328	fumarate	MP001476	ADH1B	Curated database;Metabolic modeling	yes			Validated
HUBMet000265	retinol (vitamin a)	MP001476	ADH1B	Curated database;Metabolic modeling	yes			Validated
HUBMet001165	Retinal	MP001476	ADH1B	Curated database;Metabolic modeling	yes			Validated
HUBMet001818	nicotinamide adenine dinucleotide (NAD+)	MP002351	ADH7	Curated database;Metabolic modeling	yes		yes	Validated
HUBMet000133	glucuronate	MP002351	ADH7	Curated database;Metabolic modeling	yes			Validated
HUBMet000017	Glycerol	MP002351	ADH7	Curated database;Metabolic modeling	yes		yes	Validated
HUBMet000328	fumarate	MP002351	ADH7	Curated database;Metabolic modeling	yes			Validated
HUBMet000265	retinol (vitamin a)	MP002351	ADH7	Curated database;Metabolic modeling	yes			Validated
HUBMet001165	Retinal	MP002351	ADH7	Curated database;Metabolic modeling	yes			Validated
HUBMet001818	nicotinamide adenine dinucleotide (NAD+)	MP001678	ADH1A	Curated database;Metabolic modeling	yes		yes	Validated
HUBMet000133	glucuronate	MP001678	ADH1A	Curated database;Metabolic modeling	yes			Validated
HUBMet000017	Glycerol	MP001678	ADH1A	Curated database;Metabolic modeling	yes		yes	Validated
HUBMet000328	fumarate	MP001678	ADH1A	Curated database;Metabolic modeling	yes			Validated
HUBMet000265	retinol (vitamin a)	MP001678	ADH1A	Curated database;Metabolic modeling	yes			Validated
HUBMet001165	Retinal	MP001678	ADH1A	Curated database;Metabolic modeling	yes			Validated
HUBMet001818	nicotinamide adenine dinucleotide (NAD+)	MP002174	ADH6	Curated database;Metabolic modeling	yes		yes	Validated
HUBMet000133	glucuronate	MP002174	ADH6	Curated database;Metabolic modeling	yes			Validated
HUBMet000017	Glycerol	MP002174	ADH6	Curated database;Metabolic modeling	yes		yes	Validated
HUBMet000328	fumarate	MP002174	ADH6	Curated database;Metabolic modeling	yes			Validated
HUBMet000265	retinol (vitamin a)	MP002174	ADH6	Curated database;Metabolic modeling	yes			Validated
HUBMet001165	Retinal	MP002174	ADH6	Curated database;Metabolic modeling	yes			Validated
HUBMet001818	nicotinamide adenine dinucleotide (NAD+)	MP001477	ADH1C	Curated database;Metabolic modeling	yes			Validated
HUBMet000133	glucuronate	MP001477	ADH1C	Curated database;Metabolic modeling	yes			Validated
HUBMet000017	Glycerol	MP001477	ADH1C	Curated database;Metabolic modeling	yes			Validated
HUBMet000328	fumarate	MP001477	ADH1C	Curated database;Metabolic modeling	yes			Validated
HUBMet000265	retinol (vitamin a)	MP001477	ADH1C	Curated database;Metabolic modeling	yes			Validated
HUBMet001165	Retinal	MP001477	ADH1C	Curated database;Metabolic modeling	yes			Validated
HUBMet002661	Glyoxylic acid	MP004537	HAO1	Curated database			yes	Validated
HUBMet002661	Glyoxylic acid	MP004419	HAO2	Curated database;Metabolic modeling	yes			Validated
HUBMet001637	Glycolic acid	MP004419	HAO2	Curated database;Metabolic modeling	yes			Validated
HUBMet002278	Pyruvic acid	MP002046	AGXT	Curated database;Metabolic modeling	yes			Validated
HUBMet000003	alanine	MP002046	AGXT	Curated database;Metabolic modeling	yes		yes	Validated
HUBMet001706	L-Serine	MP002046	AGXT	Curated database;Metabolic modeling	yes		yes	Validated
HUBMet002661	Glyoxylic acid	MP002046	AGXT	Curated database;Metabolic modeling	yes		yes	Validated
HUBMet000001	Glycine	MP002046	AGXT	Curated database;Metabolic modeling	yes			Validated
HUBMet000122	alpha-ketoglutarate	MP002046	AGXT	Curated database		yes		Validated	0.447792493712247	3.43420499564788e-10
HUBMet001695	L-Glutamic acid	MP002046	AGXT	Curated database		yes		Validated	0.256503482026533	0.000492986148946881
HUBMet000058	glycerate	MP002046	AGXT	Curated database		yes		Validated	-0.186807215065525	0.0116631936864525
HUBMet000010	glutamate	MP002046	AGXT	Curated database		yes		Validated	0.224021155911383	0.00241526908375766
HUBMet000059	glycocholate	MP002046	AGXT	Curated database		yes		Validated	0.256503482026533	0.000492986148946881
HUBMet000001	Glycine	MP002461	GSS	Curated database;Metabolic modeling	yes			Validated
HUBMet001630	glutathione, reduced (GSH)	MP002461	GSS	Curated database;Metabolic modeling	yes			Validated
HUBMet002633	Adenosine triphosphate (ATP)	MP002461	GSS	Curated database;Metabolic modeling	yes			Validated
HUBMet001025	adenosine 5'-diphosphate (ADP)	MP002461	GSS	Curated database;Metabolic modeling	yes			Validated
HUBMet000001	Glycine	MP002268	SHMT2	Curated database;Metabolic modeling	yes		yes	Validated
HUBMet001706	L-Serine	MP002268	SHMT2	Curated database;Metabolic modeling	yes		yes	Validated
HUBMet000871	flavin adenine dinucleotide	MP004559	SARDH	Curated database			yes	Validated
HUBMet001706	L-Serine	MP002267	SHMT1	Curated database;Metabolic modeling	yes		yes	Validated
HUBMet000001	Glycine	MP002267	SHMT1	Curated database;Metabolic modeling	yes		yes	Validated
HUBMet000001	Glycine	MP002097	GLDC	Curated database;Metabolic modeling	yes			Validated
HUBMet002633	Adenosine triphosphate (ATP)	MP003128	PFKFB4	Curated database;Metabolic modeling	yes			Validated
HUBMet001025	adenosine 5'-diphosphate (ADP)	MP003128	PFKFB4	Curated database;Metabolic modeling	yes			Validated
HUBMet000039	Phosphate	MP003128	PFKFB4	Curated database			yes	Validated
HUBMet002595	fructose-6-phosphate	MP003128	PFKFB4	Curated database;Metabolic modeling	yes		yes	Validated
HUBMet002595	fructose-6-phosphate	MP001935	PFKFB1	Curated database			yes	Validated
HUBMet000039	Phosphate	MP001935	PFKFB1	Curated database			yes	Validated
HUBMet000039	Phosphate	MP001113	FBP2	Curated database			yes	Validated
HUBMet001683	fructose 1,6-diphosphate	MP001113	FBP2	Curated database			yes	Validated
HUBMet002595	fructose-6-phosphate	MP001113	FBP2	Curated database;Metabolic modeling	yes		yes	Validated
HUBMet002595	fructose-6-phosphate	MP002338	TALDO1	Curated database			yes	Validated
HUBMet002595	fructose-6-phosphate	MP001747	FBP1	Curated database;Metabolic modeling	yes			Validated
HUBMet002633	Adenosine triphosphate (ATP)	MP001311	PFKFB2	Curated database;Metabolic modeling	yes			Validated
HUBMet001025	adenosine 5'-diphosphate (ADP)	MP001311	PFKFB2	Curated database;Metabolic modeling	yes			Validated
HUBMet002595	fructose-6-phosphate	MP001311	PFKFB2	Curated database;Metabolic modeling	yes			Validated
HUBMet002595	fructose-6-phosphate	MP002193	TKT	Curated database;Metabolic modeling	yes			Validated
HUBMet001624	glucose-6-phosphate	MP001661	GPI	Curated database;Metabolic modeling	yes		yes	Validated
HUBMet002595	fructose-6-phosphate	MP001661	GPI	Curated database;Metabolic modeling	yes		yes	Validated
HUBMet001630	glutathione, reduced (GSH)	MP002164	GSTM2	Curated database;Metabolic modeling	yes		yes	Validated
HUBMet000278	Sulfate	MP002164	GSTM2	Curated database			yes	Validated
HUBMet001630	glutathione, reduced (GSH)	MP004000	GPX7	Curated database;Metabolic modeling	yes			Validated
HUBMet001629	glutathione, oxidized (GSSG)	MP004000	GPX7	Curated database;Metabolic modeling	yes			Validated
HUBMet000691	5-HETE	MP004000	GPX7	Curated database;Metabolic modeling	yes			Validated
HUBMet001630	glutathione, reduced (GSH)	MP001356	GPX5	Curated database;Metabolic modeling	yes			Validated
HUBMet001629	glutathione, oxidized (GSSG)	MP001356	GPX5	Curated database;Metabolic modeling	yes			Validated
HUBMet000691	5-HETE	MP001356	GPX5	Curated database;Metabolic modeling	yes			Validated
HUBMet001630	glutathione, reduced (GSH)	MP001749	GSTM1	Curated database;Metabolic modeling	yes		yes	Validated
HUBMet000278	Sulfate	MP001749	GSTM1	Curated database			yes	Validated
HUBMet001630	glutathione, reduced (GSH)	MP004642	GSTK1	Curated database;Metabolic modeling	yes		yes	Validated
HUBMet001630	glutathione, reduced (GSH)	MP002041	GSTM3	Curated database;Metabolic modeling	yes			Validated
HUBMet001630	glutathione, reduced (GSH)	MP001716	GSTA1	Curated database			yes	Validated
HUBMet000278	Sulfate	MP001716	GSTA1	Curated database			yes	Validated
HUBMet001630	glutathione, reduced (GSH)	MP001247	GSTZ1	Curated database;Metabolic modeling	yes			Validated
HUBMet001630	glutathione, reduced (GSH)	MP002421	GSTM5	Curated database;Metabolic modeling	yes			Validated
HUBMet000278	Sulfate	MP002421	GSTM5	Curated database			yes	Validated
HUBMet001630	glutathione, reduced (GSH)	MP004033	MGST2	Curated database;Metabolic modeling	yes			Validated
HUBMet001630	glutathione, reduced (GSH)	MP002735	GSTO1	Curated database;Metabolic modeling	yes		yes	Validated
HUBMet000278	Sulfate	MP002735	GSTO1	Curated database			yes	Validated
HUBMet001629	glutathione, oxidized (GSSG)	MP002735	GSTO1	Curated database			yes	Validated
HUBMet001033	ascorbate (vitamin c)	MP002735	GSTO1	Curated database			yes	Validated
HUBMet001630	glutathione, reduced (GSH)	MP003455	GSTA5	Curated database;Metabolic modeling	yes			Validated
HUBMet001630	glutathione, reduced (GSH)	MP001738	GSTA2	Curated database			yes	Validated
HUBMet000278	Sulfate	MP001738	GSTA2	Curated database			yes	Validated
HUBMet001630	glutathione, reduced (GSH)	MP002670	GPX6	Curated database;Metabolic modeling	yes			Validated
HUBMet001629	glutathione, oxidized (GSSG)	MP002670	GPX6	Curated database;Metabolic modeling	yes			Validated
HUBMet000691	5-HETE	MP002670	GPX6	Curated database;Metabolic modeling	yes			Validated
HUBMet001630	glutathione, reduced (GSH)	MP003108	GSTA3	Curated database;Metabolic modeling	yes		yes	Validated
HUBMet000278	Sulfate	MP003108	GSTA3	Curated database			yes	Validated
HUBMet001630	glutathione, reduced (GSH)	MP001673	GPX1	Curated database;Metabolic modeling	yes			Validated
HUBMet001629	glutathione, oxidized (GSSG)	MP001673	GPX1	Curated database;Metabolic modeling	yes			Validated
HUBMet000691	5-HETE	MP001673	GPX1	Curated database;Metabolic modeling	yes			Validated
HUBMet001630	glutathione, reduced (GSH)	MP002328	GPX4	Curated database;Metabolic modeling	yes			Validated
HUBMet001629	glutathione, oxidized (GSSG)	MP002328	GPX4	Curated database;Metabolic modeling	yes			Validated
HUBMet000691	5-HETE	MP002328	GPX4	Curated database;Metabolic modeling	yes			Validated
HUBMet001630	glutathione, reduced (GSH)	MP002075	GPX3	Curated database;Metabolic modeling	yes			Validated
HUBMet001629	glutathione, oxidized (GSSG)	MP002075	GPX3	Curated database;Metabolic modeling	yes			Validated
HUBMet000691	5-HETE	MP002075	GPX3	Curated database;Metabolic modeling	yes			Validated
HUBMet001630	glutathione, reduced (GSH)	MP004210	GSTO2	Curated database;Metabolic modeling	yes		yes	Validated
HUBMet001629	glutathione, oxidized (GSSG)	MP004210	GSTO2	Curated database			yes	Validated
HUBMet001630	glutathione, reduced (GSH)	MP001980	GPX2	Curated database;Metabolic modeling	yes			Validated
HUBMet001629	glutathione, oxidized (GSSG)	MP001980	GPX2	Curated database;Metabolic modeling	yes			Validated
HUBMet000691	5-HETE	MP001980	GPX2	Curated database;Metabolic modeling	yes			Validated
HUBMet001630	glutathione, reduced (GSH)	MP001739	GSTP1	Curated database;Metabolic modeling;Correlation	yes		yes	Validated
HUBMet000278	Sulfate	MP001739	GSTP1	Curated database			yes	Validated
HUBMet000017	Glycerol	MP001739	GSTP1	Curated database		yes	yes	Validated	0.237547282579786	0.00124243870739091
HUBMet000328	fumarate	MP001739	GSTP1	Curated database		yes		Validated	0.237547282579786	0.00124243870739091
HUBMet001818	nicotinamide adenine dinucleotide (NAD+)	MP002049	GPD1	Curated database;Metabolic modeling	yes		yes	Validated
HUBMet000134	Glycerol 3-phosphate	MP002049	GPD1	Curated database			yes	Validated
HUBMet002658	Dihydroxyacetone phosphate	MP002049	GPD1	Curated database			yes	Validated
HUBMet000712	deoxycholic acid glucuronide	MP001711	GUSB	Curated database		yes		Validated	0.201569830854729	0.00722229499121258
HUBMet000133	glucuronate	MP001711	GUSB	Curated database;Metabolic modeling	yes			Validated
HUBMet001448	D-Mannose	MP001711	GUSB	Curated database			yes	Validated
HUBMet000034	myo-Inositol	MP004498	MIOX	Curated database;Metabolic modeling	yes		yes	Validated
HUBMet000133	glucuronate	MP004498	MIOX	Curated database;Metabolic modeling	yes			Validated
HUBMet000315	4-hydroxyphenylpyruvate	MP002253	HPD	Curated database;Metabolic modeling	yes			Validated
HUBMet002181	Phenylpyruvic acid	MP002253	HPD	Curated database;Metabolic modeling	yes			Validated
HUBMet000203	2-hydroxyphenylacetate	MP002253	HPD	Curated database;Metabolic modeling	yes			Validated
HUBMet002662	Homogentisic acid	MP002253	HPD	Curated database;Metabolic modeling	yes			Validated
HUBMet001096	lactose	MP001940	GLB1	Curated database;Metabolic modeling	yes			Validated
HUBMet002601	galactose	MP001940	GLB1	Curated database;Metabolic modeling	yes		yes	Validated
HUBMet000594	hexose	MP001940	GLB1	Curated database;Metabolic modeling	yes		yes	Validated
HUBMet000133	glucuronate	MP001940	GLB1	Curated database;Metabolic modeling	yes			Validated
HUBMet000017	Glycerol	MP001940	GLB1	Curated database;Metabolic modeling	yes	yes	yes	Validated	0.216418341246014	0.00334210594644876
HUBMet000328	fumarate	MP001940	GLB1	Curated database;Metabolic modeling	yes	yes		Validated	0.216418341246014	0.00334210594644876
HUBMet001445	D-Glucose	MP001940	GLB1	Curated database;Metabolic modeling	yes		yes	Validated
HUBMet000021	glucose	MP001940	GLB1	Curated database;Metabolic modeling	yes		yes	Validated
HUBMet002574	uridine diphosphate	MP003103	UGCG	Curated database			yes	Validated
HUBMet001349	Androstenedione	MP002330	HSD17B3	Curated database;Metabolic modeling	yes		yes	Validated
HUBMet002507	Testosterone	MP002330	HSD17B3	Curated database;Metabolic modeling	yes			Validated
HUBMet001515	Estradiol	MP001880	HSD17B1	Curated database;Metabolic modeling	yes			Validated
HUBMet001818	nicotinamide adenine dinucleotide (NAD+)	MP001880	HSD17B1	Curated database;Metabolic modeling	yes			Validated
HUBMet001517	Estrone	MP001880	HSD17B1	Curated database;Metabolic modeling	yes			Validated
HUBMet001818	nicotinamide adenine dinucleotide (NAD+)	MP002662	HSD17B7	Curated database;Metabolic modeling	yes			Validated
HUBMet001517	Estrone	MP002662	HSD17B7	Curated database;Metabolic modeling	yes			Validated
HUBMet001515	Estradiol	MP002662	HSD17B7	Curated database;Metabolic modeling	yes			Validated
HUBMet001695	L-Glutamic acid	MP002830	FPGS	Curated database;Metabolic modeling	yes		yes	Validated
HUBMet000058	glycerate	MP002830	FPGS	Curated database;Metabolic modeling	yes			Validated
HUBMet000010	glutamate	MP002830	FPGS	Curated database;Metabolic modeling	yes		yes	Validated
HUBMet000059	glycocholate	MP002830	FPGS	Curated database;Metabolic modeling	yes			Validated
HUBMet002633	Adenosine triphosphate (ATP)	MP002830	FPGS	Curated database;Metabolic modeling	yes			Validated
HUBMet001025	adenosine 5'-diphosphate (ADP)	MP002830	FPGS	Curated database;Metabolic modeling	yes		yes	Validated
HUBMet000003	alanine	MP002114	GPT	Curated database;Metabolic modeling	yes			Validated
HUBMet002278	Pyruvic acid	MP002114	GPT	Curated database;Metabolic modeling	yes			Validated
HUBMet000122	alpha-ketoglutarate	MP002114	GPT	Curated database;Metabolic modeling;Correlation	yes			Validated
HUBMet001695	L-Glutamic acid	MP002114	GPT	Curated database;Metabolic modeling	yes		yes	Validated
HUBMet000058	glycerate	MP002114	GPT	Curated database;Metabolic modeling	yes			Validated
HUBMet000010	glutamate	MP002114	GPT	Curated database;Metabolic modeling;Correlation	yes		yes	Validated
HUBMet000059	glycocholate	MP002114	GPT	Curated database;Metabolic modeling	yes			Validated
HUBMet002633	Adenosine triphosphate (ATP)	MP001163	PFAS	Curated database			yes	Validated
HUBMet001025	adenosine 5'-diphosphate (ADP)	MP001163	PFAS	Curated database			yes	Validated
HUBMet000039	Phosphate	MP001163	PFAS	Curated database			yes	Validated
HUBMet001695	L-Glutamic acid	MP002633	ALDH18A1	Curated database;Metabolic modeling	yes		yes	Validated
HUBMet000058	glycerate	MP002633	ALDH18A1	Curated database;Metabolic modeling	yes			Validated
HUBMet000010	glutamate	MP002633	ALDH18A1	Curated database;Metabolic modeling	yes		yes	Validated
HUBMet000059	glycocholate	MP002633	ALDH18A1	Curated database;Metabolic modeling	yes			Validated
HUBMet002633	Adenosine triphosphate (ATP)	MP002633	ALDH18A1	Curated database;Metabolic modeling	yes			Validated
HUBMet001025	adenosine 5'-diphosphate (ADP)	MP002633	ALDH18A1	Curated database;Metabolic modeling	yes		yes	Validated
HUBMet001695	L-Glutamic acid	MP001148	OPLAH	Curated database;Metabolic modeling	yes			Validated
HUBMet000058	glycerate	MP001148	OPLAH	Curated database;Metabolic modeling	yes			Validated
HUBMet000010	glutamate	MP001148	OPLAH	Curated database;Metabolic modeling	yes			Validated
HUBMet000059	glycocholate	MP001148	OPLAH	Curated database;Metabolic modeling	yes			Validated
HUBMet001162	Pyroglutamic acid	MP001148	OPLAH	Curated database;Metabolic modeling	yes			Validated
HUBMet002633	Adenosine triphosphate (ATP)	MP001148	OPLAH	Curated database;Metabolic modeling	yes			Validated
HUBMet001025	adenosine 5'-diphosphate (ADP)	MP001148	OPLAH	Curated database;Metabolic modeling	yes			Validated
HUBMet001765	Malic acid	MP002450	ME1	Curated database;Metabolic modeling	yes			Validated
HUBMet002278	Pyruvic acid	MP002450	ME1	Curated database;Metabolic modeling	yes			Validated
HUBMet001818	nicotinamide adenine dinucleotide (NAD+)	MP002450	ME1	Curated database			yes	Validated
HUBMet001818	nicotinamide adenine dinucleotide (NAD+)	MP002355	MDH2	Curated database			yes	Validated
HUBMet001765	Malic acid	MP002355	MDH2	Curated database			yes	Validated
HUBMet001435	Citric acid	MP002355	MDH2	Curated database			yes	Validated
HUBMet001765	Malic acid	MP003115	ME3	Curated database;Metabolic modeling	yes			Validated
HUBMet002278	Pyruvic acid	MP003115	ME3	Curated database;Metabolic modeling	yes			Validated
HUBMet001818	nicotinamide adenine dinucleotide (NAD+)	MP003115	ME3	Curated database;Metabolic modeling	yes			Validated
HUBMet001848	oxaloacetic acid	MP002354	MDH1	Curated database;Metabolic modeling	yes			Validated
HUBMet001765	Malic acid	MP002354	MDH1	Curated database;Metabolic modeling	yes			Validated
HUBMet001818	nicotinamide adenine dinucleotide (NAD+)	MP002354	MDH1	Curated database;Metabolic modeling	yes			Validated
HUBMet002278	Pyruvic acid	MP002096	ME2	Curated database;Metabolic modeling	yes		yes	Validated
HUBMet001818	nicotinamide adenine dinucleotide (NAD+)	MP002096	ME2	Curated database;Metabolic modeling	yes		yes	Validated
HUBMet001765	Malic acid	MP002096	ME2	Curated database;Metabolic modeling	yes		yes	Validated
HUBMet000328	fumarate	MP002096	ME2	Curated database			yes	Validated
HUBMet000034	myo-Inositol	MP002187	IMPA1	Curated database			yes	Validated
HUBMet001092	inositol 1-phosphate	MP002187	IMPA1	Curated database			yes	Validated
HUBMet000039	Phosphate	MP002187	IMPA1	Curated database			yes	Validated
HUBMet002716	Inositol phosphate	MP002187	IMPA1	Curated database			yes	Validated
HUBMet000226	Cysteinylglycine	MP002182	LAP3	Curated database;Metabolic modeling	yes	yes		Validated	0.195804397255059	0.00852130421945702
HUBMet000001	Glycine	MP002182	LAP3	Curated database;Metabolic modeling	yes			Validated
HUBMet001693	L-Cysteine	MP002182	LAP3	Curated database;Metabolic modeling	yes			Validated
HUBMet000051	cysteine	MP002182	LAP3	Curated database;Metabolic modeling	yes			Validated
HUBMet000520	n-acetylglucosamine	MP001690	HEXB	Curated database			yes	Validated
HUBMet002628	acetyl-galactosamine	MP001690	HEXB	Curated database			yes	Validated
HUBMet002574	uridine diphosphate	MP002765	B4GALNT1	Curated database;Metabolic modeling	yes			Validated
HUBMet001605	fucose	MP004074	FUCA2	Curated database;Metabolic modeling	yes		yes	Validated
HUBMet001025	adenosine 5'-diphosphate (ADP)	MP004612	ENTPD4	Curated database;Metabolic modeling	yes			Validated
HUBMet001645	Guanosine diphosphate	MP004612	ENTPD4	Curated database;Metabolic modeling	yes			Validated
HUBMet000039	Phosphate	MP004612	ENTPD4	Curated database			yes	Validated
HUBMet002574	uridine diphosphate	MP004612	ENTPD4	Curated database;Metabolic modeling	yes			Validated
HUBMet000736	Inosine 5'-monophosphate (IMP)	MP004612	ENTPD4	Curated database;Metabolic modeling	yes			Validated
HUBMet001025	adenosine 5'-diphosphate (ADP)	MP001334	ENTPD6	Curated database;Metabolic modeling	yes			Validated
HUBMet001645	Guanosine diphosphate	MP001334	ENTPD6	Curated database;Metabolic modeling	yes			Validated
HUBMet000736	Inosine 5'-monophosphate (IMP)	MP001334	ENTPD6	Curated database;Metabolic modeling	yes			Validated
HUBMet002574	uridine diphosphate	MP001334	ENTPD6	Curated database;Metabolic modeling	yes			Validated
HUBMet000039	Phosphate	MP001334	ENTPD6	Curated database			yes	Validated
HUBMet000039	Phosphate	MP001336	ENTPD5	Curated database			yes	Validated
HUBMet001818	nicotinamide adenine dinucleotide (NAD+)	MP001846	IMPDH2	Curated database;Metabolic modeling	yes		yes	Validated
HUBMet000736	Inosine 5'-monophosphate (IMP)	MP001846	IMPDH2	Curated database;Metabolic modeling	yes		yes	Validated
HUBMet001110	Mycophenolic acid	MP001846	IMPDH2	Curated database			yes	Validated
HUBMet000736	Inosine 5'-monophosphate (IMP)	MP002241	ATIC	Curated database;Metabolic modeling	yes			Validated
HUBMet001646	Guanosine monophosphate	MP002241	ATIC	Curated database			yes	Validated
HUBMet001818	nicotinamide adenine dinucleotide (NAD+)	MP002036	IMPDH1	Curated database			yes	Validated
HUBMet001110	Mycophenolic acid	MP002036	IMPDH1	Curated database			yes	Validated
HUBMet000736	Inosine 5'-monophosphate (IMP)	MP002036	IMPDH1	Curated database			yes	Validated
HUBMet001697	L-Histidine	MP001996	HDC	Curated database;Metabolic modeling	yes			Validated
HUBMet001082	Histamine	MP001996	HDC	Curated database;Metabolic modeling	yes			Validated
HUBMet001706	L-Serine	MP001178	SPTLC1	Curated database;Metabolic modeling	yes			Validated
HUBMet001171	Succinic acid	MP002598	SUCLG1	Curated database;Metabolic modeling	yes			Validated
HUBMet001645	Guanosine diphosphate	MP002598	SUCLG1	Curated database;Metabolic modeling	yes		yes	Validated
HUBMet000039	Phosphate	MP002598	SUCLG1	Curated database			yes	Validated
HUBMet002633	Adenosine triphosphate (ATP)	MP002598	SUCLG1	Curated database;Metabolic modeling	yes			Validated
HUBMet001025	adenosine 5'-diphosphate (ADP)	MP002598	SUCLG1	Curated database;Metabolic modeling	yes		yes	Validated
HUBMet001848	oxaloacetic acid	MP003117	PCK2	Curated database			yes	Validated
HUBMet001645	Guanosine diphosphate	MP003117	PCK2	Curated database			yes	Validated
HUBMet001171	Succinic acid	MP003934	SUCLG2	Curated database;Metabolic modeling	yes			Validated
HUBMet001645	Guanosine diphosphate	MP003934	SUCLG2	Curated database;Metabolic modeling	yes		yes	Validated
HUBMet000039	Phosphate	MP003934	SUCLG2	Curated database			yes	Validated
HUBMet002186	Phosphoenolpyruvic acid	MP002295	PCK1	Curated database;Metabolic modeling	yes		yes	Validated
HUBMet001848	oxaloacetic acid	MP002295	PCK1	Curated database;Metabolic modeling	yes		yes	Validated
HUBMet001645	Guanosine diphosphate	MP002295	PCK1	Curated database;Metabolic modeling	yes		yes	Validated
HUBMet002278	Pyruvic acid	MP003402	LDHAL6A	Curated database;Metabolic modeling	yes		yes	Validated
HUBMet000033	lactate	MP003402	LDHAL6A	Curated database;Metabolic modeling	yes			Validated
HUBMet001238	2-Hydroxybutyric acid	MP003402	LDHAL6A	Curated database;Metabolic modeling	yes			Validated
HUBMet000378	alpha-ketobutyrate	MP003402	LDHAL6A	Curated database;Metabolic modeling	yes			Validated
HUBMet001818	nicotinamide adenine dinucleotide (NAD+)	MP003402	LDHAL6A	Curated database;Metabolic modeling	yes		yes	Validated
HUBMet001034	aspartic acid	MP002068	PAICS	Curated database			yes	Validated
HUBMet001691	L-Aspartic acid	MP002068	PAICS	Curated database			yes	Validated
HUBMet002633	Adenosine triphosphate (ATP)	MP002068	PAICS	Curated database			yes	Validated
HUBMet001025	adenosine 5'-diphosphate (ADP)	MP002068	PAICS	Curated database			yes	Validated
HUBMet000039	Phosphate	MP002068	PAICS	Curated database			yes	Validated
HUBMet000737	isocitrate	MP002465	IDH2	Curated database;Metabolic modeling	yes		yes	Validated
HUBMet000122	alpha-ketoglutarate	MP002465	IDH2	Curated database;Metabolic modeling	yes			Validated
HUBMet000737	isocitrate	MP001366	IDH1	Curated database;Metabolic modeling	yes			Validated
HUBMet000122	alpha-ketoglutarate	MP001366	IDH1	Curated database;Metabolic modeling	yes			Validated
HUBMet000737	isocitrate	MP002523	IDH3A	Curated database;Metabolic modeling	yes			Validated
HUBMet001818	nicotinamide adenine dinucleotide (NAD+)	MP002523	IDH3A	Curated database;Metabolic modeling	yes		yes	Validated
HUBMet000122	alpha-ketoglutarate	MP002523	IDH3A	Curated database;Metabolic modeling	yes			Validated
HUBMet001818	nicotinamide adenine dinucleotide (NAD+)	MP002546	IDH3G	Curated database;Metabolic modeling	yes		yes	Validated
HUBMet000737	isocitrate	MP002546	IDH3G	Curated database;Metabolic modeling	yes			Validated
HUBMet000122	alpha-ketoglutarate	MP002546	IDH3G	Curated database;Metabolic modeling	yes			Validated
HUBMet001818	nicotinamide adenine dinucleotide (NAD+)	MP001437	TGDS	Curated database			yes	Validated
HUBMet001818	nicotinamide adenine dinucleotide (NAD+)	MP003644	SIRT6	Curated database;Metabolic modeling	yes		yes	Validated
HUBMet001817	Niacinamide	MP003644	SIRT6	Curated database			yes	Validated
HUBMet002599	uridine diphosphate galactose	MP002989	GALE	Curated database;Metabolic modeling	yes			Validated
HUBMet001818	nicotinamide adenine dinucleotide (NAD+)	MP002948	ART3	Curated database;Metabolic modeling	yes			Validated
HUBMet002598	Uridine diphosphate glucose	MP001306	UGDH	Curated database			yes	Validated
HUBMet001818	nicotinamide adenine dinucleotide (NAD+)	MP001306	UGDH	Curated database;Metabolic modeling	yes		yes	Validated
HUBMet001818	nicotinamide adenine dinucleotide (NAD+)	MP003951	ART5	Curated database;Metabolic modeling	yes			Validated
HUBMet001818	nicotinamide adenine dinucleotide (NAD+)	MP002593	ART1	Curated database;Metabolic modeling	yes			Validated
HUBMet001358	Atorvastatin (Liprimar)	MP001580	HMGCR	Curated database			yes	Validated
HUBMet001730	lovastatin hydroxy acid	MP001580	HMGCR	Curated database			yes	Validated
HUBMet002288	Rosuvastatin	MP001580	HMGCR	Curated database			yes	Validated
HUBMet002576	Urocanic acid	MP003965	UROC1	Curated database;Metabolic modeling	yes		yes	Validated
HUBMet001818	nicotinamide adenine dinucleotide (NAD+)	MP003965	UROC1	Curated database			yes	Validated
HUBMet001817	Niacinamide	MP002895	BST1	Curated database;Correlation	yes	yes	yes	Validated	0.177461329805125	0.0171603332108844
HUBMet001818	nicotinamide adenine dinucleotide (NAD+)	MP002895	BST1	Curated database;Metabolic modeling	yes			Validated
HUBMet001818	nicotinamide adenine dinucleotide (NAD+)	MP002184	CD38	Curated database			yes	Validated
HUBMet001026	adenosine 5'-diphosphoribose (ADP-ribose)	MP002184	CD38	Curated database			yes	Validated
HUBMet001817	Niacinamide	MP002184	CD38	Curated database		yes	yes	Validated	0.281796763274587	0.000134881517296084
HUBMet001818	nicotinamide adenine dinucleotide (NAD+)	MP003851	ART4	Curated database;Metabolic modeling	yes			Validated
HUBMet001818	nicotinamide adenine dinucleotide (NAD+)	MP001878	MTHFD2	Curated database;Metabolic modeling	yes		yes	Validated
HUBMet001440	Cyclic AMP	MP002868	ADCY2	Curated database;Metabolic modeling	yes			Validated
HUBMet002277	Pyrophosphate	MP002868	ADCY2	Curated database;Metabolic modeling	yes		yes	Validated
HUBMet002633	Adenosine triphosphate (ATP)	MP002868	ADCY2	Curated database;Metabolic modeling	yes		yes	Validated
HUBMet000039	Phosphate	MP002868	ADCY2	Curated database			yes	Validated
HUBMet001818	nicotinamide adenine dinucleotide (NAD+)	MP001213	PHGDH	Curated database;Metabolic modeling	yes			Validated
HUBMet000122	alpha-ketoglutarate	MP001213	PHGDH	Curated database;Metabolic modeling	yes			Validated
HUBMet000106	2-Hydroxyglutarate	MP001213	PHGDH	Curated database;Metabolic modeling	yes			Validated
HUBMet002633	Adenosine triphosphate (ATP)	MP001833	MTHFD1	Curated database;Metabolic modeling	yes			Validated
HUBMet001818	nicotinamide adenine dinucleotide (NAD+)	MP001833	MTHFD1	Curated database;Metabolic modeling	yes			Validated
HUBMet001025	adenosine 5'-diphosphate (ADP)	MP001833	MTHFD1	Curated database;Metabolic modeling	yes			Validated
HUBMet000871	flavin adenine dinucleotide	MP002277	NOS2	Curated database			yes	Validated
HUBMet000008	Citrulline	MP002277	NOS2	Curated database;Metabolic modeling	yes			Validated
HUBMet001689	L-Arginine	MP002277	NOS2	Curated database;Metabolic modeling	yes		yes	Validated
[truncated: 11,665 more rows]

## Sheet: Supplementary Table S4
Supplementary Table S4: Metabolite-protein network analysis results, including centrality measurements, functional annotations, and enrichment analysis results of metabolites and proteins within each community
Supplementaty Table S4A	The proteins and metabolites belonging to each community and their annotation.
Supplementaty Table S4B	Enrichment analysis results of metabolites belonging to each community.
Supplementaty Table S4C	KEGG enrichment analysis results of proteins belonging to each community.
Supplementaty Table S4D	GO enrichment analysis results of proteins belonging to each community.

## Sheet: Supplementary Table S4A
Supplementaty Table S4A: The proteins and metabolites belonging to each community and their annotation.
Network information						Metabolite information			Protein information
ID	type	degree	closeness	betweenness	Community	Name	Category	Class.Pathway	Uniprot	Symbol	Function	Gene Ontology (biological process)	Gene Ontology (cellular component)	Gene Ontology (molecular function)	Gene Ontology (GO)	Subcellular location [CC]	Protein families	Protein class
MP002047	protein	21	4.81858e-05	5652.45	1				P21589	NT5E	Cofactors and vitamins metabolism;Nucleotide metabolism;Inflammatory response	adenosine biosynthetic process [GO:0046086]; ADP catabolic process [GO:0046032]; AMP catabolic process [GO:0006196]; ATP metabolic process [GO:0046034]; calcium ion homeostasis [GO:0055074]; DNA metabolic process [GO:0006259]; inhibition of non-skeletal tissue mineralization [GO:0140928]; leukocyte cell-cell adhesion [GO:0007159]; negative regulation of inflammatory response [GO:0050728]; respons…	cell surface [GO:0009986]; cytosol [GO:0005829]; external side of plasma membrane [GO:0009897]; extracellular exosome [GO:0070062]; membrane [GO:0016020]; nucleoplasm [GO:0005654]; plasma membrane [GO:0005886]	5'-deoxynucleotidase activity [GO:0002953]; 5'-nucleotidase activity [GO:0008253]; GMP 5'-nucleotidase activity [GO:0050484]; identical protein binding [GO:0042802]; IMP 5'-nucleotidase activity [GO:0050483]; nucleotide binding [GO:0000166]; thymidylate 5'-phosphatase activity [GO:0050340]; XMP 5'-nucleosidase activity [GO:0106411]; zinc ion binding [GO:0008270]	cell surface [GO:0009986]; cytosol [GO:0005829]; external side of plasma membrane [GO:0009897]; extracellular exosome [GO:0070062]; membrane [GO:0016020]; nucleoplasm [GO:0005654]; plasma membrane [GO:0005886]; 5'-deoxynucleotidase activity [GO:0002953]; 5'-nucleotidase activity [GO:0008253]; GMP 5'-nucleotidase activity [GO:0050484]; identical protein binding [GO:0042802]; IMP 5'-nucleotidase ac…	Cell membrane; Lipid-anchor, GPI-anchor.	5'-nucleotidase family	CD markers, Disease related genes, Enzymes, Human disease related genes, Metabolic proteins, Potential drug targets, Predicted intracellular proteins, Predicted membrane proteins
MP002208	protein	37	5.49481e-05	48522.8	2				P30085	CMPK1	Pyrimidine biosynthesis	'de novo' pyrimidine nucleobase biosynthetic process [GO:0006207]; CDP biosynthetic process [GO:0046705]; nucleobase-containing small molecule interconversion [GO:0015949]; pyrimidine ribonucleotide biosynthetic process [GO:0009220]; UDP biosynthetic process [GO:0006225]	cytoplasm [GO:0005737]; cytosol [GO:0005829]; extracellular exosome [GO:0070062]; nucleolus [GO:0005730]; nucleoplasm [GO:0005654]; nucleus [GO:0005634]	ATP binding [GO:0005524]; CMP kinase activity [GO:0036430]; cytidylate kinase activity [GO:0004127]; dCMP kinase activity [GO:0036431]; nucleoside diphosphate kinase activity [GO:0004550]; nucleoside monophosphate kinase activity [GO:0050145]; UMP kinase activity [GO:0033862]; uridine kinase activity [GO:0004849]	cytoplasm [GO:0005737]; cytosol [GO:0005829]; extracellular exosome [GO:0070062]; nucleolus [GO:0005730]; nucleoplasm [GO:0005654]; nucleus [GO:0005634]; ATP binding [GO:0005524]; CMP kinase activity [GO:0036430]; cytidylate kinase activity [GO:0004127]; dCMP kinase activity [GO:0036431]; nucleoside diphosphate kinase activity [GO:0004550]; nucleoside monophosphate kinase activity [GO:0050145]; U…	Nucleus. Cytoplasm.	Adenylate kinase family, UMP-CMP kinase subfamily	Enzymes, Metabolic proteins, Plasma proteins, Predicted intracellular proteins
MP003970	protein	21	4.81858e-05	5652.45	1				Q96P26	NT5C1B	Nucleotide metabolism	adenosine metabolic process [GO:0046085]; purine nucleotide catabolic process [GO:0006195]	cytosol [GO:0005829]; nucleus [GO:0005634]	5'-nucleotidase activity [GO:0008253]; magnesium ion binding [GO:0000287]; nucleotide binding [GO:0000166]; XMP 5'-nucleosidase activity [GO:0106411]	cytosol [GO:0005829]; nucleus [GO:0005634]; 5'-nucleotidase activity [GO:0008253]; magnesium ion binding [GO:0000287]; nucleotide binding [GO:0000166]; XMP 5'-nucleosidase activity [GO:0106411]; adenosine metabolic process [GO:0046085]; purine nucleotide catabolic process [GO:0006195]	Cytoplasm.	5'-nucleotidase type 3 family	Enzymes, Metabolic proteins, Plasma proteins, Predicted intracellular proteins
MP004105	protein	21	4.81858e-05	5652.45	1				Q9BXI3	NT5C1A	Nucleotide metabolism	adenosine metabolic process [GO:0046085]; allantoin metabolic process [GO:0000255]; AMP catabolic process [GO:0006196]; dAMP catabolic process [GO:0046059]; dGMP catabolic process [GO:0046055]; IMP catabolic process [GO:0006204]; nucleoside metabolic process [GO:0009116]	cytoplasm [GO:0005737]; cytosol [GO:0005829]	5'-nucleotidase activity [GO:0008253]; IMP 5'-nucleotidase activity [GO:0050483]; magnesium ion binding [GO:0000287]; nucleotide binding [GO:0000166]; XMP 5'-nucleosidase activity [GO:0106411]	cytoplasm [GO:0005737]; cytosol [GO:0005829]; 5'-nucleotidase activity [GO:0008253]; IMP 5'-nucleotidase activity [GO:0050483]; magnesium ion binding [GO:0000287]; nucleotide binding [GO:0000166]; XMP 5'-nucleosidase activity [GO:0106411]; adenosine metabolic process [GO:0046085]; allantoin metabolic process [GO:0000255]; AMP catabolic process [GO:0006196]; dAMP catabolic process [GO:0046059]; dG…	Cytoplasm.	5'-nucleotidase type 3 family	Enzymes, Metabolic proteins, Predicted intracellular proteins
MP003734	protein	24	4.83209e-05	8229.72	1				Q8TCD5	NT5C	Nucleotide metabolism	allantoin metabolic process [GO:0000255]; amide catabolic process [GO:0043605]; dCMP catabolic process [GO:0006249]; dephosphorylation [GO:0016311]; dGMP catabolic process [GO:0046055]; dTMP catabolic process [GO:0046074]; dUMP catabolic process [GO:0046079]; IMP catabolic process [GO:0006204]; pyrimidine deoxyribonucleotide catabolic process [GO:0009223]; UMP catabolic process [GO:0046050]	cytoplasm [GO:0005737]; cytosol [GO:0005829]; extracellular exosome [GO:0070062]; nucleus [GO:0005634]	5'-nucleotidase activity [GO:0008253]; identical protein binding [GO:0042802]; IMP 5'-nucleotidase activity [GO:0050483]; metal ion binding [GO:0046872]; nucleotidase activity [GO:0008252]; pyrimidine nucleotide binding [GO:0019103]	cytoplasm [GO:0005737]; cytosol [GO:0005829]; extracellular exosome [GO:0070062]; nucleus [GO:0005634]; 5'-nucleotidase activity [GO:0008253]; identical protein binding [GO:0042802]; IMP 5'-nucleotidase activity [GO:0050483]; metal ion binding [GO:0046872]; nucleotidase activity [GO:0008252]; pyrimidine nucleotide binding [GO:0019103]; allantoin metabolic process [GO:0000255]; amide catabolic pro…	Cytoplasm.	5'(3')-deoxyribonucleotidase family	Metabolic proteins, Predicted intracellular proteins
MP002158	protein	8	5.00776e-05	8829.93	1				P27707	DCK	Drug Action;Drug metabolism;Nucleotide metabolism	dAMP salvage [GO:0106383]; nucleoside phosphate biosynthetic process [GO:1901293]; pyrimidine nucleotide metabolic process [GO:0006220]	cytoplasm [GO:0005737]; cytosol [GO:0005829]; mitochondrion [GO:0005739]; nucleoplasm [GO:0005654]	ATP binding [GO:0005524]; cytidine kinase activity [GO:0043771]; deoxyadenosine kinase activity [GO:0004136]; deoxycytidine kinase activity [GO:0004137]; deoxyguanosine kinase activity [GO:0004138]; protein homodimerization activity [GO:0042803]	cytoplasm [GO:0005737]; cytosol [GO:0005829]; mitochondrion [GO:0005739]; nucleoplasm [GO:0005654]; ATP binding [GO:0005524]; cytidine kinase activity [GO:0043771]; deoxyadenosine kinase activity [GO:0004136]; deoxycytidine kinase activity [GO:0004137]; deoxyguanosine kinase activity [GO:0004138]; protein homodimerization activity [GO:0042803]; dAMP salvage [GO:0106383]; nucleoside phosphate bios…	Nucleus.	DCK/DGK family	Enzymes, FDA approved drug targets, Metabolic proteins, Predicted intracellular proteins
MP004294	protein	23	4.83162e-05	6965	1				Q9NPB1	NT5M	Nucleotide metabolism;DNA replication	DNA replication [GO:0006260]; dUMP catabolic process [GO:0046079]; pyrimidine deoxyribonucleotide catabolic process [GO:0009223]	mitochondrial matrix [GO:0005759]; mitochondrion [GO:0005739]	5'-nucleotidase activity [GO:0008253]; metal ion binding [GO:0046872]; nucleotidase activity [GO:0008252]; nucleotide binding [GO:0000166]	mitochondrial matrix [GO:0005759]; mitochondrion [GO:0005739]; 5'-nucleotidase activity [GO:0008253]; metal ion binding [GO:0046872]; nucleotidase activity [GO:0008252]; nucleotide binding [GO:0000166]; DNA replication [GO:0006260]; dUMP catabolic process [GO:0046079]; pyrimidine deoxyribonucleotide catabolic process [GO:0009223]	Mitochondrion.	5'(3')-deoxyribonucleotidase family	Metabolic proteins, Predicted intracellular proteins
MP002308	protein	4	4.42576e-05	8980.15	1				P35914	HMGCL	Lipid metabolism	ketone body biosynthetic process [GO:0046951]; L-leucine catabolic process [GO:0006552]; lipid metabolic process [GO:0006629]; mitochondrion organization [GO:0007005]	cytosol [GO:0005829]; mitochondrial matrix [GO:0005759]; mitochondrion [GO:0005739]; peroxisomal matrix [GO:0005782]; peroxisome [GO:0005777]; protein-containing complex [GO:0032991]	hydroxymethylglutaryl-CoA lyase activity [GO:0004419]; magnesium ion binding [GO:0000287]; manganese ion binding [GO:0030145]; metal ion binding [GO:0046872]; structural molecule activity [GO:0005198]	cytosol [GO:0005829]; mitochondrial matrix [GO:0005759]; mitochondrion [GO:0005739]; peroxisomal matrix [GO:0005782]; peroxisome [GO:0005777]; protein-containing complex [GO:0032991]; hydroxymethylglutaryl-CoA lyase activity [GO:0004419]; magnesium ion binding [GO:0000287]; manganese ion binding [GO:0030145]; metal ion binding [GO:0046872]; structural molecule activity [GO:0005198]; ketone body b…	Mitochondrion matrix. Peroxisome.	HMG-CoA lyase family	Disease related genes, Enzymes, Human disease related genes, Metabolic proteins, Plasma proteins, Potential drug targets, Predicted intracellular proteins
MP002596	protein	7	5.24852e-05	5420.76	1				P53396	ACLY	Lipid biosynthesis;Lipid metabolism;Carbohydrate metabolism	acetyl-CoA biosynthetic process [GO:0006085]; cholesterol biosynthetic process [GO:0006695]; citrate metabolic process [GO:0006101]; coenzyme A metabolic process [GO:0015936]; fatty acid biosynthetic process [GO:0006633]; lipid biosynthetic process [GO:0008610]; oxaloacetate metabolic process [GO:0006107]	azurophil granule lumen [GO:0035578]; cytosol [GO:0005829]; extracellular exosome [GO:0070062]; extracellular region [GO:0005576]; ficolin-1-rich granule lumen [GO:1904813]; membrane [GO:0016020]; nucleoplasm [GO:0005654]	ATP binding [GO:0005524]; ATP citrate synthase activity [GO:0003878]; metal ion binding [GO:0046872]	azurophil granule lumen [GO:0035578]; cytosol [GO:0005829]; extracellular exosome [GO:0070062]; extracellular region [GO:0005576]; ficolin-1-rich granule lumen [GO:1904813]; membrane [GO:0016020]; nucleoplasm [GO:0005654]; ATP binding [GO:0005524]; ATP citrate synthase activity [GO:0003878]; metal ion binding [GO:0046872]; acetyl-CoA biosynthetic process [GO:0006085]; cholesterol biosynthetic pro…	Cytoplasm, cytosol.	Succinate/malate CoA ligase beta subunit family; Succinate/malate CoA ligase alpha subunit family	Cancer-related genes, Citric acid cycle related proteins, Enzymes, FDA approved drug targets, Metabolic proteins, Plasma proteins, Predicted intracellular proteins
MP001818	protein	7	4.72077e-05	2705.52	1				P11177	PDHB	Carbohydrate metabolism;Glucose metabolism;Tricarboxylic acid cycle;Glycolysis	acetyl-CoA biosynthetic process from pyruvate [GO:0006086]; glucose metabolic process [GO:0006006]; tricarboxylic acid cycle [GO:0006099]	mitochondrial matrix [GO:0005759]; mitochondrion [GO:0005739]; nucleoplasm [GO:0005654]; nucleus [GO:0005634]; pyruvate dehydrogenase complex [GO:0045254]	pyruvate dehydrogenase (acetyl-transferring) activity [GO:0004739]	mitochondrial matrix [GO:0005759]; mitochondrion [GO:0005739]; nucleoplasm [GO:0005654]; nucleus [GO:0005634]; pyruvate dehydrogenase complex [GO:0045254]; pyruvate dehydrogenase (acetyl-transferring) activity [GO:0004739]; acetyl-CoA biosynthetic process from pyruvate [GO:0006086]; glucose metabolic process [GO:0006006]; tricarboxylic acid cycle [GO:0006099]	Mitochondrion matrix.		Citric acid cycle related proteins, Disease related genes, Enzymes, Human disease related genes, Metabolic proteins, Potential drug targets, Predicted intracellular proteins
MP003902	protein	7	4.4613e-05	2307.12	3				Q96F10	SAT2	Amino acid metabolism;putrescine degradation	nor-spermidine metabolic process [GO:0046204]; putrescine acetylation [GO:0032920]; spermidine acetylation [GO:0032918]; spermine acetylation [GO:0032919]	cytoplasm [GO:0005737]; extracellular exosome [GO:0070062]	diamine N-acetyltransferase activity [GO:0004145]; identical protein binding [GO:0042802]; N-acetyltransferase activity [GO:0008080]	cytoplasm [GO:0005737]; extracellular exosome [GO:0070062]; diamine N-acetyltransferase activity [GO:0004145]; identical protein binding [GO:0042802]; N-acetyltransferase activity [GO:0008080]; nor-spermidine metabolic process [GO:0046204]; putrescine acetylation [GO:0032920]; spermidine acetylation [GO:0032918]; spermine acetylation [GO:0032919]	Cytoplasm.	Acetyltransferase family	Enzymes, Metabolic proteins, Predicted intracellular proteins
MP002079	protein	5	4.44464e-05	1821.22	1				P22557	ALAS2	Heme biosynthesis;Small molecule metabolism	erythrocyte development [GO:0048821]; erythrocyte differentiation [GO:0030218]; heme biosynthetic process [GO:0006783]; hemoglobin biosynthetic process [GO:0042541]; intracellular iron ion homeostasis [GO:0006879]; intracellular oxygen homeostasis [GO:0032364]; protoporphyrinogen IX biosynthetic process [GO:0006782]; response to hypoxia [GO:0001666]	mitochondrial inner membrane [GO:0005743]; mitochondrial matrix [GO:0005759]; mitochondrion [GO:0005739]	5-aminolevulinate synthase activity [GO:0003870]; pyridoxal phosphate binding [GO:0030170]	mitochondrial inner membrane [GO:0005743]; mitochondrial matrix [GO:0005759]; mitochondrion [GO:0005739]; 5-aminolevulinate synthase activity [GO:0003870]; pyridoxal phosphate binding [GO:0030170]; erythrocyte development [GO:0048821]; erythrocyte differentiation [GO:0030218]; heme biosynthetic process [GO:0006783]; hemoglobin biosynthetic process [GO:0042541]; intracellular iron ion homeostasis …	Mitochondrion inner membrane; Peripheral membrane protein. [Isoform 4]: Mitochondrion inner membrane; Peripheral membrane protein.	Class-II pyridoxal-phosphate-dependent aminotransferase family	Disease related genes, Enzymes, Human disease related genes, Metabolic proteins, Potential drug targets, Predicted intracellular proteins
MP001114	protein	6	5.17947e-05	4009.15	1				O00763	ACACB	Fatty acid biosynthesis;Fatty acid metabolism;Lipid biosynthesis;Lipid metabolism;Small molecule metabolism	acetyl-CoA metabolic process [GO:0006084]; energy homeostasis [GO:0097009]; fatty acid biosynthetic process [GO:0006633]; fatty acid oxidation [GO:0019395]; glucose import [GO:0046323]; intracellular aspartate homeostasis [GO:0090459]; intracellular glutamate homeostasis [GO:0090461]; lactic acid secretion [GO:0046722]; malonyl-CoA biosynthetic process [GO:2001295]; negative regulation of fatty a…	cytosol [GO:0005829]; mitochondrial fatty acid beta-oxidation multienzyme complex [GO:0016507]; mitochondrial outer membrane [GO:0005741]; mitochondrion [GO:0005739]; nucleus [GO:0005634]	acetyl-CoA carboxylase activity [GO:0003989]; ATP binding [GO:0005524]; biotin binding [GO:0009374]; identical protein binding [GO:0042802]; metal ion binding [GO:0046872]	cytosol [GO:0005829]; mitochondrial fatty acid beta-oxidation multienzyme complex [GO:0016507]; mitochondrial outer membrane [GO:0005741]; mitochondrion [GO:0005739]; nucleus [GO:0005634]; acetyl-CoA carboxylase activity [GO:0003989]; ATP binding [GO:0005524]; biotin binding [GO:0009374]; identical protein binding [GO:0042802]; metal ion binding [GO:0046872]; acetyl-CoA metabolic process [GO:0006…	Mitochondrion.		Enzymes, Metabolic proteins, Plasma proteins, Predicted intracellular proteins
MP001830	protein	7	5.24907e-05	3975.74	1				P11498	PC	Gluconeogenesis;Lipid biosynthesis;Lipid metabolism;Small molecule metabolism	gluconeogenesis [GO:0006094]; lipid metabolic process [GO:0006629]; NADH metabolic process [GO:0006734]; NADP metabolic process [GO:0006739]; negative regulation of gene expression [GO:0010629]; positive regulation by host of viral process [GO:0044794]; pyruvate metabolic process [GO:0006090]; viral release from host cell [GO:0019076]; viral RNA genome packaging [GO:0019074]	cytoplasm [GO:0005737]; cytosol [GO:0005829]; mitochondrial matrix [GO:0005759]; mitochondrion [GO:0005739]	ATP binding [GO:0005524]; biotin binding [GO:0009374]; identical protein binding [GO:0042802]; metal ion binding [GO:0046872]; pyruvate carboxylase activity [GO:0004736]	cytoplasm [GO:0005737]; cytosol [GO:0005829]; mitochondrial matrix [GO:0005759]; mitochondrion [GO:0005739]; ATP binding [GO:0005524]; biotin binding [GO:0009374]; identical protein binding [GO:0042802]; metal ion binding [GO:0046872]; pyruvate carboxylase activity [GO:0004736]; gluconeogenesis [GO:0006094]; lipid metabolic process [GO:0006629]; NADH metabolic process [GO:0006734]; NADP metabolic…	Mitochondrion matrix.		Citric acid cycle related proteins, Disease related genes, Enzymes, Human disease related genes, Metabolic proteins, Plasma proteins, Potential drug targets, Predicted intracellular proteins
MP001983	protein	4	4.14199e-05	2187.81	1				P18440	NAT1	Biosynthesis of other secondary metabolites;Chemical carcinogenesis - DNA adducts;Drug metabolism;Small molecule metabolism;Xenobiotic metabolism	xenobiotic metabolic process [GO:0006805]	cytosol [GO:0005829]	arylamine N-acetyltransferase activity [GO:0004060]	cytosol [GO:0005829]; arylamine N-acetyltransferase activity [GO:0004060]; xenobiotic metabolic process [GO:0006805]	Cytoplasm.	Arylamine N-acetyltransferase family	Enzymes, Metabolic proteins, Predicted intracellular proteins
MP001824	protein	4	4.14199e-05	2187.81	1				P11245	NAT2	Biosynthesis of other secondary metabolites;Chemical carcinogenesis - DNA adducts;Drug metabolism;Small molecule metabolism;Xenobiotic metabolism	xenobiotic metabolic process [GO:0006805]	cytosol [GO:0005829]	arylamine N-acetyltransferase activity [GO:0004060]; N-hydroxyarylamine O-acetyltransferase activity [GO:0046990]	cytosol [GO:0005829]; arylamine N-acetyltransferase activity [GO:0004060]; N-hydroxyarylamine O-acetyltransferase activity [GO:0046990]; xenobiotic metabolic process [GO:0006805]	Cytoplasm.	Arylamine N-acetyltransferase family	Cancer-related genes, Enzymes, Metabolic proteins, Predicted intracellular proteins
MP001858	protein	7	4.46209e-05	6536.63	1				P13196	ALAS1	Heme biosynthesis;Small molecule metabolism;Lipid metabolism	erythrocyte development [GO:0048821]; heme A biosynthetic process [GO:0006784]; heme B biosynthetic process [GO:0006785]; heme biosynthetic process [GO:0006783]; heme O biosynthetic process [GO:0048034]; hemoglobin biosynthetic process [GO:0042541]; protoporphyrinogen IX biosynthetic process [GO:0006782]; response to bile acid [GO:1903412]	cytosol [GO:0005829]; mitochondrial inner membrane [GO:0005743]; mitochondrial matrix [GO:0005759]; mitochondrion [GO:0005739]; nucleoplasm [GO:0005654]	5-aminolevulinate synthase activity [GO:0003870]; identical protein binding [GO:0042802]; pyridoxal phosphate binding [GO:0030170]	cytosol [GO:0005829]; mitochondrial inner membrane [GO:0005743]; mitochondrial matrix [GO:0005759]; mitochondrion [GO:0005739]; nucleoplasm [GO:0005654]; 5-aminolevulinate synthase activity [GO:0003870]; identical protein binding [GO:0042802]; pyridoxal phosphate binding [GO:0030170]; erythrocyte development [GO:0048821]; heme A biosynthetic process [GO:0006784]; heme B biosynthetic process [GO:0…	Mitochondrion inner membrane; Peripheral membrane protein.	Class-II pyridoxal-phosphate-dependent aminotransferase family	Enzymes, Metabolic proteins, Plasma proteins, Predicted intracellular proteins
MP002171	protein	4	4.18883e-05	1091.34	1				P28329	CHAT	Neurotransmitter biosynthesis;Drug response;Behavior	acetylcholine biosynthetic process [GO:0008292]; neuromuscular synaptic transmission [GO:0007274]; neurotransmitter transport [GO:0006836]; phosphatidylcholine biosynthetic process [GO:0006656]	cytoplasm [GO:0005737]; cytosol [GO:0005829]; neuron projection [GO:0043005]; nucleus [GO:0005634]; synapse [GO:0045202]	choline O-acetyltransferase activity [GO:0004102]	cytoplasm [GO:0005737]; cytosol [GO:0005829]; neuron projection [GO:0043005]; nucleus [GO:0005634]; synapse [GO:0045202]; choline O-acetyltransferase activity [GO:0004102]; acetylcholine biosynthetic process [GO:0008292]; neuromuscular synaptic transmission [GO:0007274]; neurotransmitter transport [GO:0006836]; phosphatidylcholine biosynthetic process [GO:0006656]		Carnitine/choline acetyltransferase family	Disease related genes, Enzymes, Human disease related genes, Metabolic proteins, Potential drug targets, Predicted intracellular proteins
MP002395	protein	17	4.36586e-05	2875.23	4				P43155	CRAT	Fatty acid metabolism;Lipid metabolism;Transport	carnitine metabolic process, CoA-linked [GO:0019254]; fatty acid beta-oxidation using acyl-CoA oxidase [GO:0033540]; medium-chain fatty acid metabolic process [GO:0051791]; short-chain fatty acid metabolic process [GO:0046459]	cytosol [GO:0005829]; endoplasmic reticulum [GO:0005783]; mitochondrial inner membrane [GO:0005743]; mitochondrion [GO:0005739]; peroxisomal matrix [GO:0005782]; peroxisome [GO:0005777]	acyl-CoA oxidase activity [GO:0003997]; carnitine O-acetyltransferase activity [GO:0004092]; carnitine O-octanoyltransferase activity [GO:0008458]	cytosol [GO:0005829]; endoplasmic reticulum [GO:0005783]; mitochondrial inner membrane [GO:0005743]; mitochondrion [GO:0005739]; peroxisomal matrix [GO:0005782]; peroxisome [GO:0005777]; acyl-CoA oxidase activity [GO:0003997]; carnitine O-acetyltransferase activity [GO:0004092]; carnitine O-octanoyltransferase activity [GO:0008458]; carnitine metabolic process, CoA-linked [GO:0019254]; fatty acid…	Endoplasmic reticulum. Peroxisome. Mitochondrion inner membrane; Peripheral membrane protein; Matrix side. [Isoform 1]: Mitochondrion. [Isoform 2]: Peroxisome.	Carnitine/choline acetyltransferase family	Disease related genes, Enzymes, Human disease related genes, Metabolic proteins, Potential drug targets, Predicted intracellular proteins, Transporters
MP002048	protein	8	4.46289e-05	2903.57	3				P21673	SAT1	Amino acid metabolism;putrescine degradation;Small molecule metabolism;Angiogenesis;Polyamine biosynthesis	angiogenesis [GO:0001525]; polyamine biosynthetic process [GO:0006596]; putrescine catabolic process [GO:0009447]; spermidine acetylation [GO:0032918]	cytosol [GO:0005829]	diamine N-acetyltransferase activity [GO:0004145]; identical protein binding [GO:0042802]; N-acetyltransferase activity [GO:0008080]; spermidine binding [GO:0019809]	cytosol [GO:0005829]; diamine N-acetyltransferase activity [GO:0004145]; identical protein binding [GO:0042802]; N-acetyltransferase activity [GO:0008080]; spermidine binding [GO:0019809]; angiogenesis [GO:0001525]; polyamine biosynthetic process [GO:0006596]; putrescine catabolic process [GO:0009447]; spermidine acetylation [GO:0032918]	Cytoplasm, cytosol.	Acetyltransferase family	Disease related genes, Enzymes, Human disease related genes, Metabolic proteins, Potential drug targets, Predicted intracellular proteins
MP003086	protein	6	4.65744e-05	5752.9	1				Q16613	AANAT	Biological rhythms;Melatonin biosynthesis;Small molecule metabolism	cellular response to cAMP [GO:0071320]; circadian rhythm [GO:0007623]; indolalkylamine biosynthetic process [GO:0046219]; melatonin biosynthetic process [GO:0030187]; N-terminal protein amino acid acetylation [GO:0006474]; photoperiodism [GO:0009648]; response to calcium ion [GO:0051592]; response to copper ion [GO:0046688]; response to corticosterone [GO:0051412]; response to cytokine [GO:003409…	cytoplasm [GO:0005737]; cytosol [GO:0005829]; perinuclear region of cytoplasm [GO:0048471]	14-3-3 protein binding [GO:0071889]; aralkylamine N-acetyltransferase activity [GO:0004059]; arylamine N-acetyltransferase activity [GO:0004060]	cytoplasm [GO:0005737]; cytosol [GO:0005829]; perinuclear region of cytoplasm [GO:0048471]; 14-3-3 protein binding [GO:0071889]; aralkylamine N-acetyltransferase activity [GO:0004059]; arylamine N-acetyltransferase activity [GO:0004060]; cellular response to cAMP [GO:0071320]; circadian rhythm [GO:0007623]; indolalkylamine biosynthetic process [GO:0046219]; melatonin biosynthetic process [GO:0030…	Cytoplasm.	Acetyltransferase family, AANAT subfamily	Enzymes, Human disease related genes, Metabolic proteins, Predicted intracellular proteins
MP002386	protein	6	4.13104e-05	829.737	1				P42765	ACAA2	Fatty acid metabolism;Lipid metabolism	cellular response to hypoxia [GO:0071456]; cholesterol biosynthetic process [GO:0006695]; fatty acid beta-oxidation [GO:0006635]; negative regulation of mitochondrial membrane permeability involved in apoptotic process [GO:1902109]; negative regulation of mitochondrial outer membrane permeabilization involved in apoptotic signaling pathway [GO:1901029]	mitochondrial matrix [GO:0005759]; mitochondrion [GO:0005739]	acetyl-CoA C-acetyltransferase activity [GO:0003985]; acetyl-CoA C-acyltransferase activity [GO:0003988]; acetyl-CoA hydrolase activity [GO:0003986]; fatty acyl-CoA hydrolase activity [GO:0047617]; RNA binding [GO:0003723]	mitochondrial matrix [GO:0005759]; mitochondrion [GO:0005739]; acetyl-CoA C-acetyltransferase activity [GO:0003985]; acetyl-CoA C-acyltransferase activity [GO:0003988]; acetyl-CoA hydrolase activity [GO:0003986]; fatty acyl-CoA hydrolase activity [GO:0047617]; RNA binding [GO:0003723]; cellular response to hypoxia [GO:0071456]; cholesterol biosynthetic process [GO:0006695]; fatty acid beta-oxidat…	Mitochondrion.	Thiolase-like superfamily, Thiolase family	Enzymes, Metabolic proteins, Plasma proteins, Predicted intracellular proteins
MP002481	protein	21	4.87021e-05	13843.7	5				P49327	FASN	Fatty acid biosynthesis;Fatty acid metabolism;Lipid biosynthesis;Lipid metabolism	cellular response to interleukin-4 [GO:0071353]; establishment of endothelial intestinal barrier [GO:0090557]; ether lipid biosynthetic process [GO:0008611]; fatty acid biosynthetic process [GO:0006633]; fatty acid metabolic process [GO:0006631]; glandular epithelial cell development [GO:0002068]; inflammatory response [GO:0006954]; mammary gland development [GO:0030879]; modulation by host of vi…	cytoplasm [GO:0005737]; cytosol [GO:0005829]; extracellular exosome [GO:0070062]; glycogen granule [GO:0042587]; Golgi apparatus [GO:0005794]; melanosome [GO:0042470]; membrane [GO:0016020]; plasma membrane [GO:0005886]	(3R)-3-hydroxybutanoyl-[acyl-carrier-protein] hydratase activity [GO:0047450]; (3R)-3-hydroxydecanoyl-[acyl-carrier-protein] dehydratase activity [GO:0008693]; (3R)-3-hydroxymyristoyl-[acyl-carrier-protein] dehydratase activity [GO:0008659]; (3R)-3-hydroxyoctanoyl-[acyl-carrier-protein] dehydratase activity [GO:0047451]; (3R)-3-hydroxypalmitoyl-[acyl-carrier-protein] dehydratase activity [GO:0004…	cytoplasm [GO:0005737]; cytosol [GO:0005829]; extracellular exosome [GO:0070062]; glycogen granule [GO:0042587]; Golgi apparatus [GO:0005794]; melanosome [GO:0042470]; membrane [GO:0016020]; plasma membrane [GO:0005886]; (3R)-3-hydroxybutanoyl-[acyl-carrier-protein] hydratase activity [GO:0047450]; (3R)-3-hydroxydecanoyl-[acyl-carrier-protein] dehydratase activity [GO:0008693]; (3R)-3-hydroxymyri…	Cytoplasm. Melanosome.		Cancer-related genes, Enzymes, Metabolic proteins, Plasma proteins, Predicted intracellular proteins
MP004319	protein	7	5.194e-05	3942.82	1				Q9NR19	ACSS2	Lipid metabolism;Xenobiotic metabolism	acetate biosynthetic process [GO:0019413]; acetyl-CoA biosynthetic process [GO:0006085]; acetyl-CoA biosynthetic process from acetate [GO:0019427]; lipid biosynthetic process [GO:0008610]; long-term memory [GO:0007616]; propionate biosynthetic process [GO:0019542]	cytoplasm [GO:0005737]; cytosol [GO:0005829]; mitochondrial matrix [GO:0005759]; nucleus [GO:0005634]	acetate-CoA ligase activity [GO:0003987]; AMP binding [GO:0016208]; ATP binding [GO:0005524]; chromatin binding [GO:0003682]; propionate-CoA ligase activity [GO:0050218]; transcription coactivator activity [GO:0003713]	cytoplasm [GO:0005737]; cytosol [GO:0005829]; mitochondrial matrix [GO:0005759]; nucleus [GO:0005634]; acetate-CoA ligase activity [GO:0003987]; AMP binding [GO:0016208]; ATP binding [GO:0005524]; chromatin binding [GO:0003682]; propionate-CoA ligase activity [GO:0050218]; transcription coactivator activity [GO:0003713]; acetate biosynthetic process [GO:0019413]; acetyl-CoA biosynthetic process […	Cytoplasm, cytosol. Cytoplasm. Nucleus.	ATP-dependent AMP-binding enzyme family	Enzymes, Metabolic proteins, Predicted intracellular proteins, Predicted membrane proteins
MP004374	protein	8	5.25458e-05	5938.25	1				Q9NUB1	ACSS1	Lipid metabolism;Xenobiotic metabolism	acetate biosynthetic process [GO:0019413]; acetyl-CoA biosynthetic process [GO:0006085]; acetyl-CoA biosynthetic process from acetate [GO:0019427]; propionate biosynthetic process [GO:0019542]	mitochondrial matrix [GO:0005759]; mitochondrion [GO:0005739]	acetate-CoA ligase activity [GO:0003987]; AMP binding [GO:0016208]; ATP binding [GO:0005524]; propionate-CoA ligase activity [GO:0050218]	mitochondrial matrix [GO:0005759]; mitochondrion [GO:0005739]; acetate-CoA ligase activity [GO:0003987]; AMP binding [GO:0016208]; ATP binding [GO:0005524]; propionate-CoA ligase activity [GO:0050218]; acetate biosynthetic process [GO:0019413]; acetyl-CoA biosynthetic process [GO:0006085]; acetyl-CoA biosynthetic process from acetate [GO:0019427]; propionate biosynthetic process [GO:0019542]	Mitochondrion matrix.	ATP-dependent AMP-binding enzyme family	Enzymes, Metabolic proteins, Predicted intracellular proteins, Predicted membrane proteins
MP001338	protein	4	4.37809e-05	566.965	1				O75390	CS	Tricarboxylic acid cycle;Small molecule metabolism;Carbohydrate metabolism	carbohydrate metabolic process [GO:0005975]; citrate metabolic process [GO:0006101]; tricarboxylic acid cycle [GO:0006099]	extracellular exosome [GO:0070062]; mitochondrial matrix [GO:0005759]; mitochondrion [GO:0005739]; nucleus [GO:0005634]	citrate (Si)-synthase activity [GO:0004108]; RNA binding [GO:0003723]	extracellular exosome [GO:0070062]; mitochondrial matrix [GO:0005759]; mitochondrion [GO:0005739]; nucleus [GO:0005634]; citrate (Si)-synthase activity [GO:0004108]; RNA binding [GO:0003723]; carbohydrate metabolic process [GO:0005975]; citrate metabolic process [GO:0006101]; tricarboxylic acid cycle [GO:0006099]	Mitochondrion matrix.	Citrate synthase family	Citric acid cycle related proteins, Enzymes, Metabolic proteins, Plasma proteins, Predicted intracellular proteins, Predicted membrane proteins
MP001722	protein	7	4.72077e-05	2705.52	1				P08559	PDHA1	Carbohydrate metabolism;Glucose metabolism;Tricarboxylic acid cycle;Glycolysis	acetyl-CoA biosynthetic process from pyruvate [GO:0006086]; glucose metabolic process [GO:0006006]; tricarboxylic acid cycle [GO:0006099]	mitochondrial matrix [GO:0005759]; mitochondrion [GO:0005739]; nucleolus [GO:0005730]; nucleus [GO:0005634]; pyruvate dehydrogenase complex [GO:0045254]	pyruvate dehydrogenase (acetyl-transferring) activity [GO:0004739]; pyruvate dehydrogenase (NAD+) activity [GO:0034604]	mitochondrial matrix [GO:0005759]; mitochondrion [GO:0005739]; nucleolus [GO:0005730]; nucleus [GO:0005634]; pyruvate dehydrogenase complex [GO:0045254]; pyruvate dehydrogenase (acetyl-transferring) activity [GO:0004739]; pyruvate dehydrogenase (NAD+) activity [GO:0034604]; acetyl-CoA biosynthetic process from pyruvate [GO:0006086]; glucose metabolic process [GO:0006006]; tricarboxylic acid cycle…	Mitochondrion matrix.		Citric acid cycle related proteins, Disease related genes, Enzymes, Human disease related genes, Metabolic proteins, Potential drug targets, Predicted intracellular proteins
MP002920	protein	6	5.17947e-05	4009.15	1				Q13085	ACACA	Fatty acid biosynthesis;Fatty acid metabolism;Lipid biosynthesis;Lipid metabolism;Drug response	acetyl-CoA metabolic process [GO:0006084]; cellular response to prostaglandin E stimulus [GO:0071380]; fatty acid biosynthetic process [GO:0006633]; fatty-acyl-CoA biosynthetic process [GO:0046949]; lipid homeostasis [GO:0055088]; malonyl-CoA biosynthetic process [GO:2001295]; protein homotetramerization [GO:0051289]; protein metabolic process [GO:0019538]; tissue homeostasis [GO:0001894]	actin cytoskeleton [GO:0015629]; cytosol [GO:0005829]; fibrillar center [GO:0001650]; mitochondrion [GO:0005739]	acetyl-CoA carboxylase activity [GO:0003989]; ATP binding [GO:0005524]; identical protein binding [GO:0042802]; metal ion binding [GO:0046872]	actin cytoskeleton [GO:0015629]; cytosol [GO:0005829]; fibrillar center [GO:0001650]; mitochondrion [GO:0005739]; acetyl-CoA carboxylase activity [GO:0003989]; ATP binding [GO:0005524]; identical protein binding [GO:0042802]; metal ion binding [GO:0046872]; acetyl-CoA metabolic process [GO:0006084]; cellular response to prostaglandin E stimulus [GO:0071380]; fatty acid biosynthetic process [GO:00…	Cytoplasm, cytosol.		Disease related genes, Enzymes, Metabolic proteins, Potential drug targets, Predicted intracellular proteins
MP001350	protein	4	4.36395e-05	3524.41	1				O75600	GCAT	Amino acid metabolism;Disease	amino acid metabolic process [GO:0006520]; biosynthetic process [GO:0009058]; threonine catabolic process [GO:0006567]	mitochondrial inner membrane [GO:0005743]; mitochondrion [GO:0005739]; nuclear speck [GO:0016607]; nucleoplasm [GO:0005654]; nucleus [GO:0005634]	glycine C-acetyltransferase activity [GO:0008890]; pyridoxal phosphate binding [GO:0030170]	mitochondrial inner membrane [GO:0005743]; mitochondrion [GO:0005739]; nuclear speck [GO:0016607]; nucleoplasm [GO:0005654]; nucleus [GO:0005634]; glycine C-acetyltransferase activity [GO:0008890]; pyridoxal phosphate binding [GO:0030170]; amino acid metabolic process [GO:0006520]; biosynthetic process [GO:0009058]; threonine catabolic process [GO:0006567]	Mitochondrion. Nucleus.	Class-II pyridoxal-phosphate-dependent aminotransferase family	Enzymes, Metabolic proteins, Plasma proteins, Predicted intracellular proteins
MP002198	protein	7	4.72077e-05	2705.52	1				P29803	PDHA2	Carbohydrate metabolism;Glucose metabolism;Tricarboxylic acid cycle;Glycolysis	acetyl-CoA biosynthetic process from pyruvate [GO:0006086]; glucose metabolic process [GO:0006006]; pyruvate metabolic process [GO:0006090]; tricarboxylic acid cycle [GO:0006099]	mitochondrial matrix [GO:0005759]; mitochondrion [GO:0005739]; nucleolus [GO:0005730]; nucleus [GO:0005634]	pyruvate dehydrogenase (acetyl-transferring) activity [GO:0004739]; pyruvate dehydrogenase (NAD+) activity [GO:0034604]	mitochondrial matrix [GO:0005759]; mitochondrion [GO:0005739]; nucleolus [GO:0005730]; nucleus [GO:0005634]; pyruvate dehydrogenase (acetyl-transferring) activity [GO:0004739]; pyruvate dehydrogenase (NAD+) activity [GO:0034604]; acetyl-CoA biosynthetic process from pyruvate [GO:0006086]; glucose metabolic process [GO:0006006]; pyruvate metabolic process [GO:0006090]; tricarboxylic acid cycle [GO…	Mitochondrion matrix.		Citric acid cycle related proteins, Disease related genes, Enzymes, Human disease related genes, Metabolic proteins, Potential drug targets, Predicted intracellular proteins
MP002794	protein	7	4.50268e-05	3740.22	1				Q02252	ALDH6A1	Amino acid metabolism;Carbohydrate metabolism;Disease;Isovaleric acidemia;Metabolism of other amino acids;Branched-chain amino acid catabolism	branched-chain amino acid catabolic process [GO:0009083]; brown fat cell differentiation [GO:0050873]; thymine catabolic process [GO:0006210]; thymine metabolic process [GO:0019859]; valine catabolic process [GO:0006574]; valine metabolic process [GO:0006573]	mitochondrial matrix [GO:0005759]; mitochondrion [GO:0005739]; nucleoplasm [GO:0005654]	malonate-semialdehyde dehydrogenase (acetylating) activity [GO:0018478]; methylmalonate-semialdehyde dehydrogenase (acylating, NAD) activity [GO:0004491]; RNA binding [GO:0003723]	mitochondrial matrix [GO:0005759]; mitochondrion [GO:0005739]; nucleoplasm [GO:0005654]; malonate-semialdehyde dehydrogenase (acetylating) activity [GO:0018478]; methylmalonate-semialdehyde dehydrogenase (acylating, NAD) activity [GO:0004491]; RNA binding [GO:0003723]; branched-chain amino acid catabolic process [GO:0009083]; brown fat cell differentiation [GO:0050873]; thymine catabolic process …	Mitochondrion.	Aldehyde dehydrogenase family	Disease related genes, Enzymes, Human disease related genes, Metabolic proteins, Potential drug targets, Predicted intracellular proteins, Predicted membrane proteins
MP001754	protein	12	4.94389e-05	13199.5	1				P09622	DLD	Amino acid metabolism;Carbohydrate metabolism;Disease;Energy metabolism;Isovaleric acidemia;The oncogenic action of 2-hydroxyglutarate;Branched-chain amino acid catabolism;Gastrulation;Tricarboxylic acid cycle	acetyl-CoA biosynthetic process from pyruvate [GO:0006086]; branched-chain amino acid catabolic process [GO:0009083]; gastrulation [GO:0007369]; mitochondrial electron transport, NADH to ubiquinone [GO:0006120]; proteolysis [GO:0006508]; regulation of membrane potential [GO:0042391]; sperm capacitation [GO:0048240]	acetyltransferase complex [GO:1902493]; acrosomal matrix [GO:0043159]; mitochondrial matrix [GO:0005759]; mitochondrion [GO:0005739]; motile cilium [GO:0031514]; nucleus [GO:0005634]; oxoglutarate dehydrogenase complex [GO:0045252]; pyruvate dehydrogenase complex [GO:0045254]	dihydrolipoyl dehydrogenase activity [GO:0004148]; flavin adenine dinucleotide binding [GO:0050660]	acetyltransferase complex [GO:1902493]; acrosomal matrix [GO:0043159]; mitochondrial matrix [GO:0005759]; mitochondrion [GO:0005739]; motile cilium [GO:0031514]; nucleus [GO:0005634]; oxoglutarate dehydrogenase complex [GO:0045252]; pyruvate dehydrogenase complex [GO:0045254]; dihydrolipoyl dehydrogenase activity [GO:0004148]; flavin adenine dinucleotide binding [GO:0050660]; acetyl-CoA biosynthe…	Mitochondrion matrix. Nucleus. Cell projection, cilium, flagellum. Cytoplasmic vesicle, secretory vesicle, acrosome.	Class-I pyridine nucleotide-disulfide oxidoreductase family	Citric acid cycle related proteins, Disease related genes, Enzymes, Human disease related genes, Metabolic proteins, Plasma proteins, Potential drug targets, Predicted intracellular proteins
MP001788	protein	7	4.70345e-05	4365	1				P10515	DLAT	Carbohydrate metabolism;Glucose metabolism;Tricarboxylic acid cycle;Glycolysis	acetyl-CoA biosynthetic process from pyruvate [GO:0006086]; glucose metabolic process [GO:0006006]; tricarboxylic acid cycle [GO:0006099]	intracellular membrane-bounded organelle [GO:0043231]; mitochondrial matrix [GO:0005759]; mitochondrion [GO:0005739]; pyruvate dehydrogenase complex [GO:0045254]	dihydrolipoyllysine-residue acetyltransferase activity [GO:0004742]; identical protein binding [GO:0042802]	intracellular membrane-bounded organelle [GO:0043231]; mitochondrial matrix [GO:0005759]; mitochondrion [GO:0005739]; pyruvate dehydrogenase complex [GO:0045254]; dihydrolipoyllysine-residue acetyltransferase activity [GO:0004742]; identical protein binding [GO:0042802]; acetyl-CoA biosynthetic process from pyruvate [GO:0006086]; glucose metabolic process [GO:0006006]; tricarboxylic acid cycle [G…	Mitochondrion matrix.	2-oxoacid dehydrogenase family	Citric acid cycle related proteins, Disease related genes, Enzymes, Human disease related genes, Metabolic proteins, Potential drug targets, Predicted intracellular proteins
MP001352	protein	227	4.7297e-05	12339.2	6				O75608	LYPLA1	Fatty acid metabolism;Lipid metabolism;Small molecule metabolism	fatty acid metabolic process [GO:0006631]; fatty acid transport [GO:0015908]; negative regulation of aggrephagy [GO:1905336]; negative regulation of Golgi to plasma membrane protein transport [GO:0042997]; protein depalmitoylation [GO:0002084]	cytoplasm [GO:0005737]; cytosol [GO:0005829]; endoplasmic reticulum [GO:0005783]; extracellular exosome [GO:0070062]; nuclear membrane [GO:0031965]; nucleoplasm [GO:0005654]; plasma membrane [GO:0005886]	carboxylic ester hydrolase activity [GO:0052689]; lipase activity [GO:0016298]; lysophospholipase activity [GO:0004622]; palmitoyl-(protein) hydrolase activity [GO:0008474]; phospholipase activity [GO:0004620]	cytoplasm [GO:0005737]; cytosol [GO:0005829]; endoplasmic reticulum [GO:0005783]; extracellular exosome [GO:0070062]; nuclear membrane [GO:0031965]; nucleoplasm [GO:0005654]; plasma membrane [GO:0005886]; carboxylic ester hydrolase activity [GO:0052689]; lipase activity [GO:0016298]; lysophospholipase activity [GO:0004622]; palmitoyl-(protein) hydrolase activity [GO:0008474]; phospholipase activi…	Cytoplasm. Cell membrane. Nucleus membrane. Endoplasmic reticulum.	AB hydrolase superfamily, AB hydrolase 2 family	Enzymes, Metabolic proteins, Plasma proteins, Predicted intracellular proteins, Predicted membrane proteins
MP003670	protein	228	4.86879e-05	29910.6	6				Q8NCC3	PLA2G15	Fatty acid metabolism;Lipid degradation;Lipid metabolism	ceramide metabolic process [GO:0006672]; diacylglycerol biosynthetic process [GO:0006651]; fatty acid catabolic process [GO:0009062]; glycerophospholipid metabolic process [GO:0006650]; phosphatidylcholine catabolic process [GO:0034638]; phosphatidylcholine metabolic process [GO:0046470]; phosphatidylethanolamine catabolic process [GO:0046338]; phosphatidylglycerol metabolic process [GO:0046471];…	extracellular exosome [GO:0070062]; extracellular region [GO:0005576]; extracellular space [GO:0005615]; intracellular membrane-bounded organelle [GO:0043231]; lysosome [GO:0005764]; membrane [GO:0016020]; nucleoplasm [GO:0005654]	1-acyl-2-lysophosphatidylserine acylhydrolase activity [GO:0052740]; acylglycerol O-acyltransferase activity [GO:0016411]; calcium-independent phospholipase A2 activity [GO:0047499]; lysophospholipase activity [GO:0004622]; O-acyltransferase activity [GO:0008374]; phosphatidyl phospholipase B activity [GO:0102545]; phosphatidylserine 1-acylhydrolase activity [GO:0052739]; phospholipase A1 activit…	extracellular exosome [GO:0070062]; extracellular region [GO:0005576]; extracellular space [GO:0005615]; intracellular membrane-bounded organelle [GO:0043231]; lysosome [GO:0005764]; membrane [GO:0016020]; nucleoplasm [GO:0005654]; 1-acyl-2-lysophosphatidylserine acylhydrolase activity [GO:0052740]; acylglycerol O-acyltransferase activity [GO:0016411]; calcium-independent phospholipase A2 activit…	Lysosome. Secreted. Membrane; Peripheral membrane protein.	AB hydrolase superfamily, Lipase family	Enzymes, Metabolic proteins, Predicted intracellular proteins, Predicted membrane proteins
MP002345	protein	302	5.32566e-05	54240.5	6				P39877	PLA2G5	Fatty acid metabolism;Lipid degradation;Lipid metabolism;Phagocytosis;Phospholipid degradation;Phospholipid metabolism	arachidonic acid secretion [GO:0050482]; cardiolipin acyl-chain remodeling [GO:0035965]; fatty acid metabolic process [GO:0006631]; leukotriene biosynthetic process [GO:0019370]; low-density lipoprotein particle remodeling [GO:0034374]; negative regulation of T cell proliferation [GO:0042130]; phagosome-lysosome fusion [GO:0090385]; phosphatidylcholine catabolic process [GO:0034638]; phospholipid…	early phagosome [GO:0032009]; extracellular region [GO:0005576]; Golgi apparatus [GO:0005794]; phagolysosome [GO:0032010]; plasma membrane [GO:0005886]; recycling endosome [GO:0055037]	calcium ion binding [GO:0005509]; calcium-dependent phospholipase A2 activity [GO:0047498]; calcium-independent phospholipase A2 activity [GO:0047499]; phospholipid binding [GO:0005543]	early phagosome [GO:0032009]; extracellular region [GO:0005576]; Golgi apparatus [GO:0005794]; phagolysosome [GO:0032010]; plasma membrane [GO:0005886]; recycling endosome [GO:0055037]; calcium ion binding [GO:0005509]; calcium-dependent phospholipase A2 activity [GO:0047498]; calcium-independent phospholipase A2 activity [GO:0047499]; phospholipid binding [GO:0005543]; arachidonic acid secretion…	Secreted. Cell membrane. Cytoplasmic vesicle, phagosome. Recycling endosome. Golgi apparatus, cis-Golgi network. Golgi apparatus, trans-Golgi network.	Phospholipase A2 family	Disease related genes, Enzymes, Human disease related genes, Metabolic proteins, Potential drug targets, Predicted secreted proteins, RAS pathway related proteins
MP004139	protein	300	4.78446e-05	25029.3	6				Q9BZM2	PLA2G2F	Immunity;Innate immunity;Lipid degradation;Lipid metabolism	arachidonic acid metabolic process [GO:0019369]; arachidonic acid secretion [GO:0050482]; innate immune response [GO:0045087]; lipid catabolic process [GO:0016042]; negative regulation of T cell proliferation [GO:0042130]; phosphatidylcholine acyl-chain remodeling [GO:0036151]; phosphatidylethanolamine acyl-chain remodeling [GO:0036152]; phosphatidylglycerol acyl-chain remodeling [GO:0036148]; ph…	cytosol [GO:0005829]; extracellular region [GO:0005576]; plasma membrane [GO:0005886]	calcium ion binding [GO:0005509]; calcium-dependent phospholipase A2 activity [GO:0047498]; phospholipase A2 activity [GO:0004623]; phospholipid binding [GO:0005543]	cytosol [GO:0005829]; extracellular region [GO:0005576]; plasma membrane [GO:0005886]; calcium ion binding [GO:0005509]; calcium-dependent phospholipase A2 activity [GO:0047498]; phospholipase A2 activity [GO:0004623]; phospholipid binding [GO:0005543]; arachidonic acid metabolic process [GO:0019369]; arachidonic acid secretion [GO:0050482]; innate immune response [GO:0045087]; lipid catabolic pr…	[Isoform 1]: Secreted. Cell membrane; Peripheral membrane protein.	Phospholipase A2 family	Enzymes, Metabolic proteins, Predicted membrane proteins, RAS pathway related proteins
MP002432	protein	305	4.83115e-05	30947.3	6				P47712	PLA2G4A	Fatty acid biosynthesis;Fatty acid metabolism;Glycerol metabolism;Leukotriene biosynthesis;Lipid biosynthesis;Lipid degradation;Lipid metabolism;Phospholipid degradation;Phospholipid metabolism;Prostaglandin biosynthesis;Prostaglandin metabolism	arachidonic acid metabolic process [GO:0019369]; arachidonic acid secretion [GO:0050482]; cellular response to antibiotic [GO:0071236]; establishment of localization in cell [GO:0051649]; glycerol metabolic process [GO:0006071]; glycerophospholipid catabolic process [GO:0046475]; icosanoid metabolic process [GO:0006690]; leukotriene biosynthetic process [GO:0019370]; monoacylglycerol biosynthetic…	cytoplasm [GO:0005737]; cytosol [GO:0005829]; endoplasmic reticulum [GO:0005783]; endoplasmic reticulum membrane [GO:0005789]; Golgi apparatus [GO:0005794]; Golgi membrane [GO:0000139]; intracellular membrane-bounded organelle [GO:0043231]; mitochondrial inner membrane [GO:0005743]; nuclear envelope [GO:0005635]; nucleus [GO:0005634]	calcium ion binding [GO:0005509]; calcium-dependent phospholipase A2 activity [GO:0047498]; calcium-dependent phospholipid binding [GO:0005544]; calcium-independent phospholipase A2 activity [GO:0047499]; ceramide 1-phosphate binding [GO:1902387]; lysophospholipase activity [GO:0004622]; O-acyltransferase activity [GO:0008374]; phosphatidyl phospholipase B activity [GO:0102545]; phosphatidylinosi…	cytoplasm [GO:0005737]; cytosol [GO:0005829]; endoplasmic reticulum [GO:0005783]; endoplasmic reticulum membrane [GO:0005789]; Golgi apparatus [GO:0005794]; Golgi membrane [GO:0000139]; intracellular membrane-bounded organelle [GO:0043231]; mitochondrial inner membrane [GO:0005743]; nuclear envelope [GO:0005635]; nucleus [GO:0005634]; calcium ion binding [GO:0005509]; calcium-dependent phospholip…	Cytoplasm. Golgi apparatus membrane. Nucleus envelope.		Disease related genes, Enzymes, Human disease related genes, Metabolic proteins, Potential drug targets, Predicted intracellular proteins, RAS pathway related proteins
MP001583	protein	307	4.9724e-05	72895.8	6				P04054	PLA2G1B	Lipid metabolism;Phospholipid metabolism;DNA replication	actin filament organization [GO:0007015]; activation of phospholipase A2 activity [GO:0032431]; antibacterial humoral response [GO:0019731]; antimicrobial humoral immune response mediated by antimicrobial peptide [GO:0061844]; arachidonic acid secretion [GO:0050482]; cellular response to insulin stimulus [GO:0032869]; defense response to Gram-positive bacterium [GO:0050830]; fatty acid biosynthet…	cell surface [GO:0009986]; extracellular region [GO:0005576]; extracellular space [GO:0005615]	bile acid binding [GO:0032052]; calcium ion binding [GO:0005509]; calcium-dependent phospholipase A2 activity [GO:0047498]; phospholipase A2 activity [GO:0004623]; phospholipid binding [GO:0005543]; signaling receptor binding [GO:0005102]	cell surface [GO:0009986]; extracellular region [GO:0005576]; extracellular space [GO:0005615]; bile acid binding [GO:0032052]; calcium ion binding [GO:0005509]; calcium-dependent phospholipase A2 activity [GO:0047498]; phospholipase A2 activity [GO:0004623]; phospholipid binding [GO:0005543]; signaling receptor binding [GO:0005102]; actin filament organization [GO:0007015]; activation of phospho…	Secreted.	Phospholipase A2 family	Candidate cardiovascular disease genes, Enzymes, FDA approved drug targets, Metabolic proteins, Predicted intracellular proteins, Predicted secreted proteins, RAS pathway related proteins
MP004101	protein	278	4.74676e-05	20597.2	6				Q9BX93	PLA2G12B	Ether lipid metabolism;Fat digestion and absorption;Linoleic acid metabolism;Lipid metabolism;Pancreatic secretion;Vascular smooth muscle contraction	arachidonic acid secretion [GO:0050482]; cholesterol homeostasis [GO:0042632]; lipid catabolic process [GO:0016042]; phospholipid metabolic process [GO:0006644]; triglyceride homeostasis [GO:0070328]	extracellular region [GO:0005576]	calcium ion binding [GO:0005509]; phospholipase A2 activity [GO:0004623]	extracellular region [GO:0005576]; calcium ion binding [GO:0005509]; phospholipase A2 activity [GO:0004623]; arachidonic acid secretion [GO:0050482]; cholesterol homeostasis [GO:0042632]; lipid catabolic process [GO:0016042]; phospholipid metabolic process [GO:0006644]; triglyceride homeostasis [GO:0070328]	Secreted.	Phospholipase A2 family	Plasma proteins, Predicted secreted proteins, RAS pathway related proteins
MP001203	protein	314	4.97191e-05	76073.1	6				O15496	PLA2G10	Lipid metabolism;Phospholipid metabolism	arachidonic acid metabolic process [GO:0019369]; arachidonic acid secretion [GO:0050482]; axon guidance [GO:0007411]; cellular response to leukemia inhibitory factor [GO:1990830]; cholesterol homeostasis [GO:0042632]; defense response to virus [GO:0051607]; erythrocyte maturation [GO:0043249]; fertilization [GO:0009566]; hair follicle morphogenesis [GO:0031069]; intestinal stem cell homeostasis […	acrosomal vesicle [GO:0001669]; extracellular region [GO:0005576]; extracellular space [GO:0005615]; lysosome [GO:0005764]	1-alkyl-2-acetylglycerophosphocholine esterase activity [GO:0003847]; calcium ion binding [GO:0005509]; calcium-dependent phospholipase A2 activity [GO:0047498]; phospholipase A2 activity [GO:0004623]; phospholipase activity [GO:0004620]; phospholipid binding [GO:0005543]	acrosomal vesicle [GO:0001669]; extracellular region [GO:0005576]; extracellular space [GO:0005615]; lysosome [GO:0005764]; 1-alkyl-2-acetylglycerophosphocholine esterase activity [GO:0003847]; calcium ion binding [GO:0005509]; calcium-dependent phospholipase A2 activity [GO:0047498]; phospholipase A2 activity [GO:0004623]; phospholipase activity [GO:0004620]; phospholipid binding [GO:0005543]; a…	Secreted. Lysosome. Cytoplasmic vesicle, secretory vesicle, acrosome.	Phospholipase A2 family	Enzymes, FDA approved drug targets, Metabolic proteins, Predicted secreted proteins, RAS pathway related proteins
MP004519	protein	10	4.58989e-05	70.5162	5				Q9UHV8	LGALS13	Apoptosis;Lipid metabolism;Phospholipid metabolism	apoptotic process [GO:0006915]; phospholipid metabolic process [GO:0006644]	cytoplasm [GO:0005737]; nuclear body [GO:0016604]; nuclear matrix [GO:0016363]; nucleoplasm [GO:0005654]	carbohydrate binding [GO:0030246]; lysophospholipase activity [GO:0004622]	cytoplasm [GO:0005737]; nuclear body [GO:0016604]; nuclear matrix [GO:0016363]; nucleoplasm [GO:0005654]; carbohydrate binding [GO:0030246]; lysophospholipase activity [GO:0004622]; apoptotic process [GO:0006915]; phospholipid metabolic process [GO:0006644]	Cytoplasm. Nucleus matrix.		Predicted intracellular proteins
MP004432	protein	306	5.00075e-05	70773.5	6				Q9NZK7	PLA2G2E	Inflammatory response;Lipid metabolism;Phospholipid metabolism	arachidonic acid secretion [GO:0050482]; inflammatory response [GO:0006954]; lipid catabolic process [GO:0016042]; low-density lipoprotein particle remodeling [GO:0034374]; negative regulation of T cell proliferation [GO:0042130]; phosphatidylcholine metabolic process [GO:0046470]; phosphatidylglycerol metabolic process [GO:0046471]; phospholipid metabolic process [GO:0006644]	cytoplasm [GO:0005737]; extracellular region [GO:0005576]	calcium ion binding [GO:0005509]; calcium-dependent phospholipase A2 activity [GO:0047498]; phospholipase A2 activity [GO:0004623]; phospholipid binding [GO:0005543]	cytoplasm [GO:0005737]; extracellular region [GO:0005576]; calcium ion binding [GO:0005509]; calcium-dependent phospholipase A2 activity [GO:0047498]; phospholipase A2 activity [GO:0004623]; phospholipid binding [GO:0005543]; arachidonic acid secretion [GO:0050482]; inflammatory response [GO:0006954]; lipid catabolic process [GO:0016042]; low-density lipoprotein particle remodeling [GO:0034374]; …	Secreted. Cytoplasm.	Phospholipase A2 family	Enzymes, Metabolic proteins, Predicted secreted proteins, RAS pathway related proteins
MP001429	protein	227	4.7297e-05	12339.2	6				O95372	LYPLA2	Fatty acid metabolism;Lipid metabolism	acylglycerol catabolic process [GO:0046464]; axon guidance [GO:0007411]; fatty acid metabolic process [GO:0006631]; prostaglandin catabolic process [GO:1905344]; protein depalmitoylation [GO:0002084]	cytoplasm [GO:0005737]; cytosol [GO:0005829]; extracellular exosome [GO:0070062]; Golgi stack [GO:0005795]; nucleoplasm [GO:0005654]	cadherin binding [GO:0045296]; carboxylic ester hydrolase activity [GO:0052689]; lysophospholipase activity [GO:0004622]; palmitoyl-(protein) hydrolase activity [GO:0008474]	cytoplasm [GO:0005737]; cytosol [GO:0005829]; extracellular exosome [GO:0070062]; Golgi stack [GO:0005795]; nucleoplasm [GO:0005654]; cadherin binding [GO:0045296]; carboxylic ester hydrolase activity [GO:0052689]; lysophospholipase activity [GO:0004622]; palmitoyl-(protein) hydrolase activity [GO:0008474]; acylglycerol catabolic process [GO:0046464]; axon guidance [GO:0007411]; fatty acid metabo…	Cytoplasm.	AB hydrolase superfamily, AB hydrolase 2 family	Enzymes, Metabolic proteins, Predicted intracellular proteins
MP004138	protein	218	4.65181e-05	6677.68	6				Q9BZM1	PLA2G12A	Lipid degradation;Lipid metabolism	arachidonic acid secretion [GO:0050482]; lipid catabolic process [GO:0016042]; phospholipid metabolic process [GO:0006644]	cytoplasm [GO:0005737]; extracellular region [GO:0005576]	calcium ion binding [GO:0005509]; calcium-dependent phospholipase A2 activity [GO:0047498]; phospholipase A2 activity [GO:0004623]	cytoplasm [GO:0005737]; extracellular region [GO:0005576]; calcium ion binding [GO:0005509]; calcium-dependent phospholipase A2 activity [GO:0047498]; phospholipase A2 activity [GO:0004623]; arachidonic acid secretion [GO:0050482]; lipid catabolic process [GO:0016042]; phospholipid metabolic process [GO:0006644]	Secreted. Cytoplasm.	Phospholipase A2 family	Enzymes, Metabolic proteins, Predicted secreted proteins, RAS pathway related proteins
MP001307	protein	300	4.78446e-05	25029.3	6				O60733	PLA2G6	Chemotaxis;Lipid metabolism;Phospholipid metabolism	antibacterial humoral response [GO:0019731]; cardiolipin acyl-chain remodeling [GO:0035965]; cardiolipin biosynthetic process [GO:0032049]; chemotaxis [GO:0006935]; Fc-gamma receptor signaling pathway involved in phagocytosis [GO:0038096]; phosphatidic acid metabolic process [GO:0046473]; phosphatidylcholine catabolic process [GO:0034638]; phosphatidylethanolamine catabolic process [GO:0046338]; …	cytosol [GO:0005829]; extracellular space [GO:0005615]; microtubule cytoskeleton [GO:0015630]; mitochondrion [GO:0005739]; nuclear speck [GO:0016607]; plasma membrane [GO:0005886]; pseudopodium [GO:0031143]	1-alkyl-2-acetylglycerophosphocholine esterase activity [GO:0003847]; calcium-independent phospholipase A2 activity [GO:0047499]; calmodulin binding [GO:0005516]; hydrolase activity [GO:0016787]; identical protein binding [GO:0042802]; long-chain fatty acyl-CoA hydrolase activity [GO:0052816]; lysophospholipase activity [GO:0004622]; phosphatidyl phospholipase B activity [GO:0102545]; phospholipa…	cytosol [GO:0005829]; extracellular space [GO:0005615]; microtubule cytoskeleton [GO:0015630]; mitochondrion [GO:0005739]; nuclear speck [GO:0016607]; plasma membrane [GO:0005886]; pseudopodium [GO:0031143]; 1-alkyl-2-acetylglycerophosphocholine esterase activity [GO:0003847]; calcium-independent phospholipase A2 activity [GO:0047499]; calmodulin binding [GO:0005516]; hydrolase activity [GO:00167…	Cytoplasm. Cell membrane. Mitochondrion. Cell projection, pseudopodium.		Disease related genes, Enzymes, Human disease related genes, Metabolic proteins, Potential drug targets, Predicted intracellular proteins, Predicted membrane proteins, RAS pathway related proteins
MP001594	protein	259	4.69021e-05	66622.1	6				P04180	LCAT	Cholesterol metabolism;Lipid metabolism;Steroid metabolism;Sterol metabolism	cholesterol homeostasis [GO:0042632]; cholesterol metabolic process [GO:0008203]; cholesterol transport [GO:0030301]; high-density lipoprotein particle remodeling [GO:0034375]; lipid metabolic process [GO:0006629]; lipoprotein biosynthetic process [GO:0042158]; phosphatidylcholine biosynthetic process [GO:0006656]; phosphatidylcholine metabolic process [GO:0046470]; phospholipid metabolic process…	extracellular exosome [GO:0070062]; extracellular region [GO:0005576]; extracellular space [GO:0005615]; high-density lipoprotein particle [GO:0034364]	1-alkyl-2-acetylglycerophosphocholine esterase activity [GO:0003847]; apolipoprotein A-I binding [GO:0034186]; phosphatidylcholine-sterol O-acyltransferase activity [GO:0004607]; platelet-activating factor acetyltransferase activity [GO:0047179]; sterol esterase activity [GO:0004771]	extracellular exosome [GO:0070062]; extracellular region [GO:0005576]; extracellular space [GO:0005615]; high-density lipoprotein particle [GO:0034364]; 1-alkyl-2-acetylglycerophosphocholine esterase activity [GO:0003847]; apolipoprotein A-I binding [GO:0034186]; phosphatidylcholine-sterol O-acyltransferase activity [GO:0004607]; platelet-activating factor acetyltransferase activity [GO:0047179];…	Secreted.	AB hydrolase superfamily, Lipase family	Disease related genes, Enzymes, Human disease related genes, Metabolic proteins, Plasma proteins, Potential drug targets, Predicted intracellular proteins, Predicted secreted proteins
MP002822	protein	240	4.83816e-05	23561.9	6				Q05315	CLC	sugar binding	regulation of activated T cell proliferation [GO:0046006]; regulation of T cell anergy [GO:0002667]; regulation of T cell cytokine production [GO:0002724]; T cell apoptotic process [GO:0070231]	collagen-containing extracellular matrix [GO:0062023]; cytosol [GO:0005829]	carbohydrate binding [GO:0030246]; cysteine-type endopeptidase activity involved in apoptotic process [GO:0097153]; identical protein binding [GO:0042802]	collagen-containing extracellular matrix [GO:0062023]; cytosol [GO:0005829]; carbohydrate binding [GO:0030246]; cysteine-type endopeptidase activity involved in apoptotic process [GO:0097153]; identical protein binding [GO:0042802]; regulation of activated T cell proliferation [GO:0046006]; regulation of T cell anergy [GO:0002667]; regulation of T cell cytokine production [GO:0002724]; T cell apo…	Cytoplasm, cytosol. Cytoplasmic granule.		Predicted intracellular proteins
MP001891	protein	221	4.70788e-05	16319.7	6				P14555	PLA2G2A	Inflammatory response;Lipid metabolism;Phospholipid metabolism	arachidonic acid secretion [GO:0050482]; defense response to Gram-positive bacterium [GO:0050830]; inflammatory response [GO:0006954]; intestinal stem cell homeostasis [GO:0036335]; killing of cells of another organism [GO:0031640]; lipid catabolic process [GO:0016042]; low-density lipoprotein particle remodeling [GO:0034374]; negative regulation of T cell proliferation [GO:0042130]; phosphatidic…	endoplasmic reticulum [GO:0005783]; endoplasmic reticulum membrane [GO:0005789]; extracellular exosome [GO:0070062]; extracellular region [GO:0005576]; extracellular space [GO:0005615]; mitochondrial outer membrane [GO:0005741]; perinuclear region of cytoplasm [GO:0048471]; plasma membrane [GO:0005886]; secretory granule [GO:0030141]	calcium ion binding [GO:0005509]; calcium-dependent phospholipase A2 activity [GO:0047498]; phospholipase A2 activity [GO:0004623]; phospholipid binding [GO:0005543]	endoplasmic reticulum [GO:0005783]; endoplasmic reticulum membrane [GO:0005789]; extracellular exosome [GO:0070062]; extracellular region [GO:0005576]; extracellular space [GO:0005615]; mitochondrial outer membrane [GO:0005741]; perinuclear region of cytoplasm [GO:0048471]; plasma membrane [GO:0005886]; secretory granule [GO:0030141]; calcium ion binding [GO:0005509]; calcium-dependent phospholip…	Secreted. Cell membrane; Peripheral membrane protein. Mitochondrion outer membrane; Peripheral membrane protein.	Phospholipase A2 family	Enzymes, FDA approved drug targets, Metabolic proteins, Predicted intracellular proteins, Predicted secreted proteins, RAS pathway related proteins
MP004585	protein	301	4.79272e-05	26147.1	6				Q9UNK4	PLA2G2D	Lipid degradation;Lipid metabolism;Inflammatory response	arachidonic acid secretion [GO:0050482]; CD4-positive, CD25-positive, alpha-beta regulatory T cell differentiation [GO:0002361]; inflammatory response [GO:0006954]; lipid catabolic process [GO:0016042]; negative regulation of T cell proliferation [GO:0042130]; phosphatidylcholine metabolic process [GO:0046470]; phosphatidylethanolamine metabolic process [GO:0046337]; phosphatidylglycerol metaboli…	extracellular region [GO:0005576]	calcium ion binding [GO:0005509]; calcium-dependent phospholipase A2 activity [GO:0047498]; heparan sulfate proteoglycan binding [GO:0043395]; heparin binding [GO:0008201]; phospholipase A2 activity [GO:0004623]; phospholipid binding [GO:0005543]	extracellular region [GO:0005576]; calcium ion binding [GO:0005509]; calcium-dependent phospholipase A2 activity [GO:0047498]; heparan sulfate proteoglycan binding [GO:0043395]; heparin binding [GO:0008201]; phospholipase A2 activity [GO:0004623]; phospholipid binding [GO:0005543]; arachidonic acid secretion [GO:0050482]; CD4-positive, CD25-positive, alpha-beta regulatory T cell differentiation […	Secreted.	Phospholipase A2 family	Enzymes, Metabolic proteins, Predicted secreted proteins, RAS pathway related proteins
MP001964	protein	10	4.34386e-05	15243.9	3				P17516	AKR1C4	Lipid metabolism	androgen metabolic process [GO:0008209]; bile acid and bile salt transport [GO:0015721]; bile acid biosynthetic process [GO:0006699]; cellular response to jasmonic acid stimulus [GO:0071395]; daunorubicin metabolic process [GO:0044597]; doxorubicin metabolic process [GO:0044598]; progesterone metabolic process [GO:0042448]; prostaglandin metabolic process [GO:0006693]; retinoid metabolic process …	cytoplasm [GO:0005737]; cytosol [GO:0005829]; extracellular exosome [GO:0070062]	5alpha-androstane-3beta,17beta-diol dehydrogenase activity [GO:0047024]; aldo-keto reductase (NADPH) activity [GO:0004033]; aldose reductase (NADPH) activity [GO:0004032]; androstan-3-alpha,17-beta-diol dehydrogenase activity [GO:0047044]; androsterone dehydrogenase activity [GO:0047023]; bile acid binding [GO:0032052]; bile acid transmembrane transporter activity [GO:0015125]; chlordecone reduct…	cytoplasm [GO:0005737]; cytosol [GO:0005829]; extracellular exosome [GO:0070062]; 5alpha-androstane-3beta,17beta-diol dehydrogenase activity [GO:0047024]; aldo-keto reductase (NADPH) activity [GO:0004033]; aldose reductase (NADPH) activity [GO:0004032]; androstan-3-alpha,17-beta-diol dehydrogenase activity [GO:0047044]; androsterone dehydrogenase activity [GO:0047023]; bile acid binding [GO:00320…	Cytoplasm, cytosol.	Aldo/keto reductase family	Disease related genes, Enzymes, Human disease related genes, Metabolic proteins, Plasma proteins, Potential drug targets, Predicted intracellular proteins
MP001936	protein	6	4.31016e-05	1912.26	3				P16152	CBR1	Lipid metabolism;Drug metabolism	cyclooxygenase pathway [GO:0019371]; epithelial cell differentiation [GO:0030855]; glucocorticoid metabolic process [GO:0008211]; positive regulation of reactive oxygen species metabolic process [GO:2000379]; vitamin K metabolic process [GO:0042373]; xenobiotic metabolic process [GO:0006805]	cytosol [GO:0005829]; extracellular exosome [GO:0070062]; extracellular vesicle [GO:1903561]	15-hydroxyprostaglandin dehydrogenase (NADP+) activity [GO:0047021]; 15-hydroxyprostaglandin-D dehydrogenase (NADP+) activity [GO:0047020]; alcohol dehydrogenase (NADP+) activity [GO:0008106]; carbonyl reductase (NADPH) activity [GO:0004090]; oxidoreductase activity, acting on NAD(P)H, quinone or similar compound as acceptor [GO:0016655]; oxidoreductase activity, acting on the CH-OH group of dono…	cytosol [GO:0005829]; extracellular exosome [GO:0070062]; extracellular vesicle [GO:1903561]; 15-hydroxyprostaglandin dehydrogenase (NADP+) activity [GO:0047021]; 15-hydroxyprostaglandin-D dehydrogenase (NADP+) activity [GO:0047020]; alcohol dehydrogenase (NADP+) activity [GO:0008106]; carbonyl reductase (NADPH) activity [GO:0004090]; oxidoreductase activity, acting on NAD(P)H, quinone or similar…	Cytoplasm.	Short-chain dehydrogenases/reductases (SDR) family	Enzymes, Metabolic proteins, Plasma proteins, Predicted intracellular proteins
MP004075	protein	7	4.42968e-05	2377.81	3				Q9BTZ2	DHRS4	Cofactors and vitamins metabolism;Disease;Peroxisome;Steroid metabolism	alcohol metabolic process [GO:0006066]; cellular ketone metabolic process [GO:0042180]; positive regulation of reactive oxygen species metabolic process [GO:2000379]; retinal metabolic process [GO:0042574]; steroid metabolic process [GO:0008202]	cytosol [GO:0005829]; endoplasmic reticulum membrane [GO:0005789]; mitochondrion [GO:0005739]; nucleus [GO:0005634]; peroxisomal matrix [GO:0005782]; peroxisomal membrane [GO:0005778]; peroxisome [GO:0005777]	3-keto sterol reductase activity [GO:0000253]; 3beta-hydroxy-5beta-steroid dehydrogenase activity [GO:0033703]; alcohol dehydrogenase [NAD(P)+] activity [GO:0018455]; all-trans-retinol dehydrogenase (NADP+) activity [GO:0052650]; carbonyl reductase (NADPH) activity [GO:0004090]; identical protein binding [GO:0042802]; oxidoreductase activity, acting on NAD(P)H, quinone or similar compound as acce…	cytosol [GO:0005829]; endoplasmic reticulum membrane [GO:0005789]; mitochondrion [GO:0005739]; nucleus [GO:0005634]; peroxisomal matrix [GO:0005782]; peroxisomal membrane [GO:0005778]; peroxisome [GO:0005777]; 3-keto sterol reductase activity [GO:0000253]; 3beta-hydroxy-5beta-steroid dehydrogenase activity [GO:0033703]; alcohol dehydrogenase [NAD(P)+] activity [GO:0018455]; all-trans-retinol dehy…	[Isoform 1]: Peroxisome. [Isoform 7]: Nucleus.	Short-chain dehydrogenases/reductases (SDR) family	Enzymes, Metabolic proteins, Predicted intracellular proteins
MP001363	protein	6	4.31016e-05	1912.26	3				O75828	CBR3	Drug metabolism;Lipid metabolism;Metabolism of xenobiotics by cytochrome P450	cognition [GO:0050890]; phylloquinone catabolic process [GO:0042376]; xenobiotic metabolic process [GO:0006805]	cytosol [GO:0005829]; extracellular space [GO:0005615]; nucleoplasm [GO:0005654]	3-keto sterol reductase activity [GO:0000253]; carbonyl reductase (NADPH) activity [GO:0004090]; NADPH binding [GO:0070402]; NADPH dehydrogenase (quinone) activity [GO:0008753]	cytosol [GO:0005829]; extracellular space [GO:0005615]; nucleoplasm [GO:0005654]; 3-keto sterol reductase activity [GO:0000253]; carbonyl reductase (NADPH) activity [GO:0004090]; NADPH binding [GO:0070402]; NADPH dehydrogenase (quinone) activity [GO:0008753]; cognition [GO:0050890]; phylloquinone catabolic process [GO:0042376]; xenobiotic metabolic process [GO:0006805]	Cytoplasm.	Short-chain dehydrogenases/reductases (SDR) family	Enzymes, Metabolic proteins, Predicted intracellular proteins
MP001917	protein	97	6.10389e-05	63113.7	2				P15428	HPGD	Fatty acid metabolism;Lipid metabolism;Prostaglandin metabolism	ductus arteriosus closure [GO:0097070]; female pregnancy [GO:0007565]; kidney development [GO:0001822]; lipoxygenase pathway [GO:0019372]; negative regulation of cell cycle [GO:0045786]; ovulation [GO:0030728]; parturition [GO:0007567]; positive regulation of apoptotic process [GO:0043065]; positive regulation of vascular associated smooth muscle cell proliferation [GO:1904707]; prostaglandin met…	basolateral plasma membrane [GO:0016323]; cytoplasm [GO:0005737]; cytosol [GO:0005829]; extracellular exosome [GO:0070062]; nucleoplasm [GO:0005654]	15-hydroxyprostaglandin dehydrogenase (NAD+) activity [GO:0016404]; identical protein binding [GO:0042802]; NAD binding [GO:0051287]; NAD+ binding [GO:0070403]; oxidoreductase activity, acting on the CH-OH group of donors, NAD or NADP as acceptor [GO:0016616]; prostaglandin E receptor activity [GO:0004957]	basolateral plasma membrane [GO:0016323]; cytoplasm [GO:0005737]; cytosol [GO:0005829]; extracellular exosome [GO:0070062]; nucleoplasm [GO:0005654]; 15-hydroxyprostaglandin dehydrogenase (NAD+) activity [GO:0016404]; identical protein binding [GO:0042802]; NAD binding [GO:0051287]; NAD+ binding [GO:0070403]; oxidoreductase activity, acting on the CH-OH group of donors, NAD or NADP as acceptor [G…	Cytoplasm.	Short-chain dehydrogenases/reductases (SDR) family	Cancer-related genes, Disease related genes, Enzymes, Human disease related genes, Metabolic proteins, Potential drug targets, Predicted intracellular proteins
MP001155	protein	281	4.67705e-05	28990.2	6				O14939	PLD2	Lipid degradation;Lipid metabolism;Small molecule metabolism;Signal transduction;Cell adhesion	cytoskeleton organization [GO:0007010]; Fc-gamma receptor signaling pathway involved in phagocytosis [GO:0038096]; phosphatidic acid biosynthetic process [GO:0006654]; phospholipid catabolic process [GO:0009395]; regulation of vesicle-mediated transport [GO:0060627]; small GTPase-mediated signal transduction [GO:0007264]; synaptic vesicle recycling [GO:0036465]	endoplasmic reticulum membrane [GO:0005789]; intracellular membrane-bounded organelle [GO:0043231]; plasma membrane [GO:0005886]; presynapse [GO:0098793]	N-acylphosphatidylethanolamine-specific phospholipase D activity [GO:0070290]; phosphatidylinositol binding [GO:0035091]; phospholipase D activity [GO:0004630]	endoplasmic reticulum membrane [GO:0005789]; intracellular membrane-bounded organelle [GO:0043231]; plasma membrane [GO:0005886]; presynapse [GO:0098793]; N-acylphosphatidylethanolamine-specific phospholipase D activity [GO:0070290]; phosphatidylinositol binding [GO:0035091]; phospholipase D activity [GO:0004630]; cytoskeleton organization [GO:0007010]; Fc-gamma receptor signaling pathway involve…	Cell membrane; Lipid-anchor.	Phospholipase D family	Enzymes, Metabolic proteins, Predicted intracellular proteins, RAS pathway related proteins
MP004471	protein	253	4.70035e-05	29514	6				Q9UBM1	PEMT	Lipid biosynthesis;Lipid metabolism;Phospholipid biosynthesis;Phospholipid metabolism;Drug response	blastocyst hatching [GO:0001835]; methylation [GO:0032259]; phosphatidylcholine biosynthetic process [GO:0006656]; positive regulation of cold-induced thermogenesis [GO:0120162]; sphingomyelin biosynthetic process [GO:0006686]	cytosol [GO:0005829]; endoplasmic reticulum [GO:0005783]; endoplasmic reticulum membrane [GO:0005789]; intracellular membrane-bounded organelle [GO:0043231]; mitochondrial membrane [GO:0031966]; mitochondrion [GO:0005739]	phosphatidyl-N-dimethylethanolamine N-methyltransferase activity [GO:0080101]; phosphatidyl-N-methylethanolamine N-methyltransferase activity [GO:0000773]; phosphatidylethanolamine N-methyltransferase activity [GO:0004608]	cytosol [GO:0005829]; endoplasmic reticulum [GO:0005783]; endoplasmic reticulum membrane [GO:0005789]; intracellular membrane-bounded organelle [GO:0043231]; mitochondrial membrane [GO:0031966]; mitochondrion [GO:0005739]; phosphatidyl-N-dimethylethanolamine N-methyltransferase activity [GO:0080101]; phosphatidyl-N-methylethanolamine N-methyltransferase activity [GO:0000773]; phosphatidylethanola…	Endoplasmic reticulum. [Isoform 1]: Endoplasmic reticulum membrane; Multi-pass membrane protein. Mitochondrion membrane; Multi-pass membrane protein. [Isoform 2]: Endoplasmic reticulum membrane; Multi-pass membrane protein.	Class VI-like SAM-binding methyltransferase superfamily, PEMT/PEM2 methyltransferase family	Enzymes, Metabolic proteins, Predicted membrane proteins
MP002939	protein	266	4.68538e-05	18519.2	6				Q13393	PLD1	Lipid degradation;Lipid metabolism;Small molecule metabolism;Signal transduction	cellular response to nutrient [GO:0031670]; chemotaxis [GO:0006935]; phosphatidic acid biosynthetic process [GO:0006654]; phospholipid catabolic process [GO:0009395]; positive regulation of translation [GO:0045727]; Ras protein signal transduction [GO:0007265]; regulation of microvillus assembly [GO:0032534]; regulation of synaptic vesicle cycle [GO:0098693]; regulation of vesicle-mediated transp…	apical plasma membrane [GO:0016324]; cholinergic synapse [GO:0098981]; endocytic vesicle [GO:0030139]; endoplasmic reticulum membrane [GO:0005789]; endosome [GO:0005768]; Golgi apparatus [GO:0005794]; Golgi membrane [GO:0000139]; intracellular membrane-bounded organelle [GO:0043231]; late endosome membrane [GO:0031902]; lysosomal membrane [GO:0005765]; membrane [GO:0016020]; perinuclear region of…	N-acylphosphatidylethanolamine-specific phospholipase D activity [GO:0070290]; phosphatidylinositol binding [GO:0035091]; phospholipase D activity [GO:0004630]	apical plasma membrane [GO:0016324]; cholinergic synapse [GO:0098981]; endocytic vesicle [GO:0030139]; endoplasmic reticulum membrane [GO:0005789]; endosome [GO:0005768]; Golgi apparatus [GO:0005794]; Golgi membrane [GO:0000139]; intracellular membrane-bounded organelle [GO:0043231]; late endosome membrane [GO:0031902]; lysosomal membrane [GO:0005765]; membrane [GO:0016020]; perinuclear region of…	Cytoplasm, perinuclear region. Endoplasmic reticulum membrane; Lipid-anchor; Cytoplasmic side. Golgi apparatus membrane; Lipid-anchor; Cytoplasmic side. Late endosome membrane; Lipid-anchor; Cytoplasmic side.	Phospholipase D family	Disease related genes, Enzymes, Human disease related genes, Metabolic proteins, Plasma proteins, Potential drug targets, Predicted intracellular proteins, RAS pathway related proteins
MP002108	protein	3	4.91957e-05	697.524	1				P23919	DTYMK	Nucleotide biosynthesis	cellular response to growth factor stimulus [GO:0071363]; dTDP biosynthetic process [GO:0006233]; dTTP biosynthetic process [GO:0006235]; dUDP biosynthetic process [GO:0006227]; myoblast differentiation [GO:0045445]; response to cadmium ion [GO:0046686]; response to estrogen [GO:0043627]; thymidine biosynthetic process [GO:0046105]	cytoplasm [GO:0005737]; cytosol [GO:0005829]; mitochondrial matrix [GO:0005759]; mitochondrion [GO:0005739]; nucleus [GO:0005634]	ATP binding [GO:0005524]; nucleoside diphosphate kinase activity [GO:0004550]; thymidylate kinase activity [GO:0004798]	cytoplasm [GO:0005737]; cytosol [GO:0005829]; mitochondrial matrix [GO:0005759]; mitochondrion [GO:0005739]; nucleus [GO:0005634]; ATP binding [GO:0005524]; nucleoside diphosphate kinase activity [GO:0004550]; thymidylate kinase activity [GO:0004798]; cellular response to growth factor stimulus [GO:0071363]; dTDP biosynthetic process [GO:0006233]; dTTP biosynthetic process [GO:0006235]; dUDP bios…		Thymidylate kinase family	Disease related genes, Enzymes, Metabolic proteins, Potential drug targets, Predicted intracellular proteins
MP002519	protein	39	5.71723e-05	62480.9	1				P49961	ENTPD1	Nucleotide metabolism;Virus infection;Blood coagulation;Cell adhesion	blood coagulation [GO:0007596]; cell adhesion [GO:0007155]; nucleoside diphosphate catabolic process [GO:0009134]; platelet aggregation [GO:0070527]	caveola [GO:0005901]; extracellular exosome [GO:0070062]; membrane [GO:0016020]; plasma membrane [GO:0005886]	ADP phosphatase activity [GO:0043262]; apyrase activity [GO:0004050]; ATP binding [GO:0005524]; ATP hydrolysis activity [GO:0016887]; CDP phosphatase activity [GO:0036384]; CTPase activity [GO:0043273]; GDP phosphatase activity [GO:0004382]; GTPase activity [GO:0003924]; IDP phosphatase activity [GO:1990003]; ITPase activity [GO:0103023]; nucleoside diphosphate phosphatase activity [GO:0017110]; …	caveola [GO:0005901]; extracellular exosome [GO:0070062]; membrane [GO:0016020]; plasma membrane [GO:0005886]; ADP phosphatase activity [GO:0043262]; apyrase activity [GO:0004050]; ATP binding [GO:0005524]; ATP hydrolysis activity [GO:0016887]; CDP phosphatase activity [GO:0036384]; CTPase activity [GO:0043273]; GDP phosphatase activity [GO:0004382]; GTPase activity [GO:0003924]; IDP phosphatase …	Membrane; Multi-pass membrane protein. Membrane, caveola.	GDA1/CD39 NTPase family	CD markers, Disease related genes, Enzymes, Human disease related genes, Metabolic proteins, Potential drug targets, Predicted membrane proteins
MP003783	protein	14	5.25624e-05	16434.7	1				Q8WVQ1	CANT1	Disease;Nucleotide metabolism	positive regulation of canonical NF-kappaB signal transduction [GO:0043123]; proteoglycan biosynthetic process [GO:0030166]	endoplasmic reticulum membrane [GO:0005789]; extracellular exosome [GO:0070062]; extracellular region [GO:0005576]; ficolin-1-rich granule lumen [GO:1904813]; Golgi apparatus [GO:0005794]; Golgi cisterna membrane [GO:0032580]; membrane [GO:0016020]; plasma membrane [GO:0005886]; specific granule lumen [GO:0035580]; tertiary granule lumen [GO:1904724]	ADP phosphatase activity [GO:0043262]; calcium ion binding [GO:0005509]; GDP phosphatase activity [GO:0004382]; protein homodimerization activity [GO:0042803]; UDP phosphatase activity [GO:0045134]	endoplasmic reticulum membrane [GO:0005789]; extracellular exosome [GO:0070062]; extracellular region [GO:0005576]; ficolin-1-rich granule lumen [GO:1904813]; Golgi apparatus [GO:0005794]; Golgi cisterna membrane [GO:0032580]; membrane [GO:0016020]; plasma membrane [GO:0005886]; specific granule lumen [GO:0035580]; tertiary granule lumen [GO:1904724]; ADP phosphatase activity [GO:0043262]; calciu…	Endoplasmic reticulum membrane; Single-pass type II membrane protein. Golgi apparatus, Golgi stack membrane; Single-pass type II membrane protein. Cell membrane.	Apyrase family	Cancer-related genes, Disease related genes, Enzymes, Human disease related genes, Metabolic proteins, Potential drug targets, Predicted intracellular proteins, Predicted membrane proteins
MP001335	protein	13	5.25569e-05	12579.7	1				O75355	ENTPD3	Nucleotide metabolism;Virus infection	nucleoside diphosphate catabolic process [GO:0009134]; nucleoside triphosphate catabolic process [GO:0009143]	plasma membrane [GO:0005886]	apyrase activity [GO:0004050]; ATP binding [GO:0005524]; GDP phosphatase activity [GO:0004382]; nucleoside diphosphate phosphatase activity [GO:0017110]; ribonucleoside triphosphate phosphatase activity [GO:0017111]; UDP phosphatase activity [GO:0045134]	plasma membrane [GO:0005886]; apyrase activity [GO:0004050]; ATP binding [GO:0005524]; GDP phosphatase activity [GO:0004382]; nucleoside diphosphate phosphatase activity [GO:0017110]; ribonucleoside triphosphate phosphatase activity [GO:0017111]; UDP phosphatase activity [GO:0045134]; nucleoside diphosphate catabolic process [GO:0009134]; nucleoside triphosphate catabolic process [GO:0009143]	Cell membrane; Multi-pass membrane protein.	GDA1/CD39 NTPase family	Enzymes, Metabolic proteins, Predicted membrane proteins
MP001896	protein	8	4.43243e-05	6894.38	3				P14679	TYR	Melanin biosynthesis	cell population proliferation [GO:0008283]; eye pigment biosynthetic process [GO:0006726]; melanin biosynthetic process [GO:0042438]; melanin biosynthetic process from tyrosine [GO:0006583]; pigmentation [GO:0043473]; response to blue light [GO:0009637]; response to cAMP [GO:0051591]; response to UV [GO:0009411]; response to vitamin D [GO:0033280]; thymus development [GO:0048538]; visual percepti…	cytoplasm [GO:0005737]; Golgi-associated vesicle [GO:0005798]; intracellular membrane-bounded organelle [GO:0043231]; lysosome [GO:0005764]; melanosome [GO:0042470]; melanosome membrane [GO:0033162]; perinuclear region of cytoplasm [GO:0048471]	copper ion binding [GO:0005507]; identical protein binding [GO:0042802]; protein homodimerization activity [GO:0042803]; tyrosinase activity [GO:0004503]	cytoplasm [GO:0005737]; Golgi-associated vesicle [GO:0005798]; intracellular membrane-bounded organelle [GO:0043231]; lysosome [GO:0005764]; melanosome [GO:0042470]; melanosome membrane [GO:0033162]; perinuclear region of cytoplasm [GO:0048471]; copper ion binding [GO:0005507]; identical protein binding [GO:0042802]; protein homodimerization activity [GO:0042803]; tyrosinase activity [GO:0004503]…	Melanosome membrane; Single-pass type I membrane protein. Melanosome.	Tyrosinase family	Disease related genes, Enzymes, FDA approved drug targets, Human disease related genes, Metabolic proteins, Predicted membrane proteins, Transporters
MP001909	protein	18	4.60003e-05	17182.9	3				P15121	AKR1B1	Lipid metabolism;Small molecule metabolism;Carbohydrate metabolism	C21-steroid hormone biosynthetic process [GO:0006700]; carbohydrate metabolic process [GO:0005975]; cellular hyperosmotic salinity response [GO:0071475]; daunorubicin metabolic process [GO:0044597]; doxorubicin metabolic process [GO:0044598]; epithelial cell maturation [GO:0002070]; fructose biosynthetic process [GO:0046370]; L-ascorbic acid biosynthetic process [GO:0019853]; metanephric collecti…	cytosol [GO:0005829]; extracellular exosome [GO:0070062]; extracellular space [GO:0005615]; nucleoplasm [GO:0005654]	aldose reductase (NADPH) activity [GO:0004032]; all-trans-retinol dehydrogenase (NADP+) activity [GO:0052650]; allyl-alcohol dehydrogenase activity [GO:0047655]; electron transfer activity [GO:0009055]; glyceraldehyde oxidoreductase activity [GO:0043795]; glycerol dehydrogenase [NADP+] activity [GO:0047956]; L-glucuronate reductase activity [GO:0047939]; prostaglandin H2 endoperoxidase reductase …	cytosol [GO:0005829]; extracellular exosome [GO:0070062]; extracellular space [GO:0005615]; nucleoplasm [GO:0005654]; aldose reductase (NADPH) activity [GO:0004032]; all-trans-retinol dehydrogenase (NADP+) activity [GO:0052650]; allyl-alcohol dehydrogenase activity [GO:0047655]; electron transfer activity [GO:0009055]; glyceraldehyde oxidoreductase activity [GO:0043795]; glycerol dehydrogenase [N…	Cytoplasm.	Aldo/keto reductase family	Cancer-related genes, Enzymes, FDA approved drug targets, Metabolic proteins, Plasma proteins, Predicted intracellular proteins
MP003041	protein	15	5.18108e-05	26641	3				Q15166	PON3	arylesterase;Hydrolase	carboxylic acid catabolic process [GO:0046395]; establishment of localization in cell [GO:0051649]; lactone catabolic process [GO:1901335]; negative regulation of superoxide anion generation [GO:0032929]; regulation of cellular response to drug [GO:2001038]; renal sodium ion transport [GO:0003096]; response to toxic substance [GO:0009636]	endoplasmic reticulum membrane [GO:0005789]; extracellular exosome [GO:0070062]; extracellular region [GO:0005576]; extracellular space [GO:0005615]	acyl-L-homoserine-lactone lactonohydrolase activity [GO:0102007]; aryldialkylphosphatase activity [GO:0004063]; arylesterase activity [GO:0004064]; metal ion binding [GO:0046872]; protein homodimerization activity [GO:0042803]	endoplasmic reticulum membrane [GO:0005789]; extracellular exosome [GO:0070062]; extracellular region [GO:0005576]; extracellular space [GO:0005615]; acyl-L-homoserine-lactone lactonohydrolase activity [GO:0102007]; aryldialkylphosphatase activity [GO:0004063]; arylesterase activity [GO:0004064]; metal ion binding [GO:0046872]; protein homodimerization activity [GO:0042803]; carboxylic acid catab…	Secreted, extracellular space.	Paraoxonase family	Candidate cardiovascular disease genes, Enzymes, Metabolic proteins, Plasma proteins, Predicted secreted proteins
MP001633	protein	3	4.14336e-05	224.589	1				P05187	ALPP	Cofactors and vitamins metabolism		cell surface [GO:0009986]; plasma membrane [GO:0005886]; side of membrane [GO:0098552]	alkaline phosphatase activity [GO:0004035]; magnesium ion binding [GO:0000287]; zinc ion binding [GO:0008270]	cell surface [GO:0009986]; plasma membrane [GO:0005886]; side of membrane [GO:0098552]; alkaline phosphatase activity [GO:0004035]; magnesium ion binding [GO:0000287]; zinc ion binding [GO:0008270]	Cell membrane; Lipid-anchor, GPI-anchor.	Alkaline phosphatase family	Cancer-related genes, Enzymes, Metabolic proteins, Plasma proteins, Predicted intracellular proteins
MP002151	protein	8	4.11235e-05	893.993	3				P27169	PON1	Drug Action;Drug metabolism	carboxylic acid catabolic process [GO:0046395]; cholesterol metabolic process [GO:0008203]; lactone catabolic process [GO:1901335]; organophosphate catabolic process [GO:0046434]; phosphatidylcholine metabolic process [GO:0046470]; positive regulation of cholesterol efflux [GO:0010875]; response to toxic substance [GO:0009636]	blood microparticle [GO:0072562]; endoplasmic reticulum membrane [GO:0005789]; extracellular exosome [GO:0070062]; extracellular region [GO:0005576]; extracellular space [GO:0005615]; high-density lipoprotein particle [GO:0034364]; spherical high-density lipoprotein particle [GO:0034366]	acyl-L-homoserine-lactone lactonohydrolase activity [GO:0102007]; aryldialkylphosphatase activity [GO:0004063]; arylesterase activity [GO:0004064]; calcium ion binding [GO:0005509]; phospholipid binding [GO:0005543]; protein homodimerization activity [GO:0042803]	blood microparticle [GO:0072562]; endoplasmic reticulum membrane [GO:0005789]; extracellular exosome [GO:0070062]; extracellular region [GO:0005576]; extracellular space [GO:0005615]; high-density lipoprotein particle [GO:0034364]; spherical high-density lipoprotein particle [GO:0034366]; acyl-L-homoserine-lactone lactonohydrolase activity [GO:0102007]; aryldialkylphosphatase activity [GO:0004063…	Secreted, extracellular space.	Paraoxonase family	Cancer-related genes, Candidate cardiovascular disease genes, Disease related genes, Enzymes, Human disease related genes, Metabolic proteins, Plasma proteins, Potential drug targets, Predicted secreted proteins, Transporters
MP003040	protein	5	3.94555e-05	251.711	3				Q15165	PON2	arylesterase;Hydrolase	lactone catabolic process [GO:1901335]; response to toxic substance [GO:0009636]	extracellular region [GO:0005576]; plasma membrane [GO:0005886]	acyl-L-homoserine-lactone lactonohydrolase activity [GO:0102007]; arylesterase activity [GO:0004064]; metal ion binding [GO:0046872]; protein homodimerization activity [GO:0042803]	extracellular region [GO:0005576]; plasma membrane [GO:0005886]; acyl-L-homoserine-lactone lactonohydrolase activity [GO:0102007]; arylesterase activity [GO:0004064]; metal ion binding [GO:0046872]; protein homodimerization activity [GO:0042803]; lactone catabolic process [GO:1901335]; response to toxic substance [GO:0009636]	Membrane; Peripheral membrane protein.	Paraoxonase family	Candidate cardiovascular disease genes, Enzymes, Metabolic proteins, Predicted intracellular proteins, Predicted secreted proteins
MP001761	protein	5	4.22279e-05	693.305	1				P09923	ALPI	Cofactors and vitamins metabolism	dephosphorylation [GO:0016311]	extracellular region [GO:0005576]; plasma membrane [GO:0005886]; side of membrane [GO:0098552]	alkaline phosphatase activity [GO:0004035]; magnesium ion binding [GO:0000287]; protease binding [GO:0002020]; zinc ion binding [GO:0008270]	extracellular region [GO:0005576]; plasma membrane [GO:0005886]; side of membrane [GO:0098552]; alkaline phosphatase activity [GO:0004035]; magnesium ion binding [GO:0000287]; protease binding [GO:0002020]; zinc ion binding [GO:0008270]; dephosphorylation [GO:0016311]	Cell membrane; Lipid-anchor, GPI-anchor.	Alkaline phosphatase family	Enzymes, Metabolic proteins, Predicted intracellular proteins
MP001810	protein	7	4.45772e-05	3215.75	1				P11117	ACP2	Cofactors and vitamins metabolism;Lysosome	lysosome organization [GO:0007040]	extracellular exosome [GO:0070062]; lysosomal lumen [GO:0043202]; lysosomal membrane [GO:0005765]; lysosome [GO:0005764]; membrane [GO:0016020]	acid phosphatase activity [GO:0003993]	extracellular exosome [GO:0070062]; lysosomal lumen [GO:0043202]; lysosomal membrane [GO:0005765]; lysosome [GO:0005764]; membrane [GO:0016020]; acid phosphatase activity [GO:0003993]; lysosome organization [GO:0007040]	Lysosome membrane; Single-pass membrane protein; Lumenal side. Lysosome lumen.	Histidine acid phosphatase family	Disease related genes, Enzymes, Human disease related genes, Metabolic proteins, Potential drug targets, Predicted intracellular proteins, Predicted membrane proteins
MP001632	protein	4	4.20504e-05	528.258	1				P05186	ALPL	Biomineralization	bone mineralization [GO:0030282]; calcium ion homeostasis [GO:0055074]; cellular homeostasis [GO:0019725]; cellular response to organic cyclic compound [GO:0071407]; cementum mineralization [GO:0071529]; developmental process involved in reproduction [GO:0003006]; endochondral ossification [GO:0001958]; futile creatine cycle [GO:0140651]; inhibition of non-skeletal tissue mineralization [GO:01409…	extracellular exosome [GO:0070062]; extracellular matrix [GO:0031012]; extracellular region [GO:0005576]; membrane [GO:0016020]; mitochondrial intermembrane space [GO:0005758]; mitochondrial membrane [GO:0031966]; plasma membrane [GO:0005886]; side of membrane [GO:0098552]	ADP phosphatase activity [GO:0043262]; alkaline phosphatase activity [GO:0004035]; ATP hydrolysis activity [GO:0016887]; calcium ion binding [GO:0005509]; inorganic diphosphate phosphatase activity [GO:0004427]; phosphoamidase activity [GO:0050187]; phosphoethanolamine phosphatase activity [GO:0052732]; pyridoxal phosphatase activity [GO:0033883]; pyrophosphatase activity [GO:0016462]	extracellular exosome [GO:0070062]; extracellular matrix [GO:0031012]; extracellular region [GO:0005576]; membrane [GO:0016020]; mitochondrial intermembrane space [GO:0005758]; mitochondrial membrane [GO:0031966]; plasma membrane [GO:0005886]; side of membrane [GO:0098552]; ADP phosphatase activity [GO:0043262]; alkaline phosphatase activity [GO:0004035]; ATP hydrolysis activity [GO:0016887]; cal…	Cell membrane; Lipid-anchor, GPI-anchor. Extracellular vesicle membrane; Lipid-anchor, GPI-anchor. Mitochondrion membrane; Lipid-anchor, GPI-anchor. Mitochondrion intermembrane space.	Alkaline phosphatase family	Cancer-related genes, Disease related genes, Enzymes, Human disease related genes, Metabolic proteins, Plasma proteins, Potential drug targets, Predicted intracellular proteins, Predicted membrane proteins
MP001870	protein	7	4.45256e-05	2791.44	1				P13686	ACP5	Cofactors and vitamins metabolism;Disease;Lysosome;Osteoclast differentiation;Inflammatory response	bone morphogenesis [GO:0060349]; bone resorption [GO:0045453]; defense response to Gram-positive bacterium [GO:0050830]; dephosphorylation [GO:0016311]; negative regulation of inflammatory response [GO:0050728]; negative regulation of interleukin-1 beta production [GO:0032691]; negative regulation of interleukin-12 production [GO:0032695]; negative regulation of macrophage cytokine production [GO…	cytosol [GO:0005829]; lysosome [GO:0005764]; membrane [GO:0016020]	acid phosphatase activity [GO:0003993]; ferric iron binding [GO:0008199]; ferrous iron binding [GO:0008198]	cytosol [GO:0005829]; lysosome [GO:0005764]; membrane [GO:0016020]; acid phosphatase activity [GO:0003993]; ferric iron binding [GO:0008199]; ferrous iron binding [GO:0008198]; bone morphogenesis [GO:0060349]; bone resorption [GO:0045453]; defense response to Gram-positive bacterium [GO:0050830]; dephosphorylation [GO:0016311]; negative regulation of inflammatory response [GO:0050728]; negative r…	Lysosome.	Metallophosphoesterase superfamily, Purple acid phosphatase family	Disease related genes, Enzymes, Human disease related genes, Metabolic proteins, Plasma proteins, Potential drug targets, Predicted intracellular proteins
MP001915	protein	19	5.1311e-05	34597.9	1				P15309	ACP3	Lipid metabolism;Nucleotide metabolism	adenosine metabolic process [GO:0046085]; dephosphorylation [GO:0016311]; lipid metabolic process [GO:0006629]; lysosome organization [GO:0007040]; nucleotide metabolic process [GO:0009117]; positive regulation of adenosine receptor signaling pathway [GO:0060168]; purine nucleobase metabolic process [GO:0006144]; regulation of sensory perception of pain [GO:0051930]; thiamine metabolic process [G…	apical part of cell [GO:0045177]; azurophil granule membrane [GO:0035577]; cytosol [GO:0005829]; extracellular exosome [GO:0070062]; extracellular space [GO:0005615]; filopodium [GO:0030175]; Golgi cisterna [GO:0031985]; lysosomal membrane [GO:0005765]; lysosome [GO:0005764]; multivesicular body [GO:0005771]; nucleus [GO:0005634]; plasma membrane [GO:0005886]; vesicle membrane [GO:0012506]	5'-nucleotidase activity [GO:0008253]; acid phosphatase activity [GO:0003993]; choline binding [GO:0033265]; identical protein binding [GO:0042802]; lysophosphatidic acid phosphatase activity [GO:0052642]; molecular adaptor activity [GO:0060090]; phosphatase activity [GO:0016791]; protein homodimerization activity [GO:0042803]; protein tyrosine phosphatase activity [GO:0004725]; thiamine phosphat…	apical part of cell [GO:0045177]; azurophil granule membrane [GO:0035577]; cytosol [GO:0005829]; extracellular exosome [GO:0070062]; extracellular space [GO:0005615]; filopodium [GO:0030175]; Golgi cisterna [GO:0031985]; lysosomal membrane [GO:0005765]; lysosome [GO:0005764]; multivesicular body [GO:0005771]; nucleus [GO:0005634]; plasma membrane [GO:0005886]; vesicle membrane [GO:0012506]; 5'-nu…	[Isoform 1]: Secreted. [Isoform 2]: Cell membrane; Single-pass type I membrane protein. Lysosome membrane; Single-pass type I membrane protein. Nucleus. Cytoplasm, cytosol.	Histidine acid phosphatase family	Cancer-related genes, Enzymes, FDA approved drug targets, Metabolic proteins, Plasma proteins, Predicted intracellular proteins, Predicted membrane proteins, Predicted secreted proteins
MP001799	protein	4	4.20504e-05	528.258	1				P10696	ALPG	Cofactors and vitamins metabolism		extracellular region [GO:0005576]; plasma membrane [GO:0005886]; side of membrane [GO:0098552]	alkaline phosphatase activity [GO:0004035]; metal ion binding [GO:0046872]	extracellular region [GO:0005576]; plasma membrane [GO:0005886]; side of membrane [GO:0098552]; alkaline phosphatase activity [GO:0004035]; metal ion binding [GO:0046872]	Cell membrane; Lipid-anchor, GPI-anchor.	Alkaline phosphatase family	Enzymes, FDA approved drug targets, Metabolic proteins, Plasma proteins, Predicted intracellular proteins
[truncated: 6,125 more rows]

## Sheet: Supplementary Table S4B
Supplementary Table S4B: Enrichment analysis results of metabolites belonging to each community.
Community	Term	TermClass	HUBMet_ID	N_met_inTerm	match_N	match	pvalue	MetaboliteRatio	BgRatio	FoldEnrichment	EnrichmentFactor	p.adjust
[truncated: 1,352 more rows]

## Sheet: Supplementary Table S4C
Supplementary Table S4C: KEGG enrichment analysis results of proteins belonging to each community.
Community	category	subcategory	ID	Description	GeneRatio	BgRatio	pvalue	p.adjust	qvalue	geneID	Count
[truncated: 2,023 more rows]

## Sheet: Supplementary Table S4D
Supplementary Table S4D: GO enrichment analysis results of proteins belonging to each community.
Community	ONTOLOGY	ID	Description	GeneRatio	BgRatio	pvalue	p.adjust	qvalue	geneID	Count
[truncated: 5,095 more rows]

## Sheet: Supplementary Table S5
Supplementary Table S5: Tissue relevance analysis results for metabolite-tissue pairs with high reliability
[truncated: 1,265 more rows]

[truncated: 14 more sheets: Supplementary Table S6, Supplementary Table S6A, Supplementary Table S6B, Supplementary Table S6C, Supplementary Table S6D, Supplementary Table S6E, Supplementary Table S6F, Supplementary Table S6G, Supplementary Table S6H, Supplementary Table S6I, Supplementary Table S6J, Supplementary Table S6K, Supplementary Table S6L, Supplementary Table S7]
